# Supplementary material for: Multi-omics intervention in Setaria to dissect climate-resilient traits: Progress and prospects
Source: Front Plant Sci. 2022 Aug 31;13:892736. doi: 10.3389/fpls.2022.892736 (PMC9470963; doi:10.3389/fpls.2022.892736)
Supplement: Supplementary file 2 [file Table_2.xls]

## Sheet: Sheet1
Supplementary Table 2. List of sequencing information available in public database for Setaria species
Species	Genotype	SRA Study	BioSample ID	SRA Experiment ID	Platform	Read Type	Tissue	Sample Description	Developmental Stage	Treatment	Study Title	Data Link
S. italica	Atrazine-sensitive variety	SRP331000	SAMN20527765	SRR15334841	Illumina (HiSeq X Ten)	PE	Leaf	-	Seedling stage	Atrazine	Transcriptome data of foxtail millet	https://sra-download.ncbi.nlm.nih.gov/traces/sra52/SRR/014975/SRR15334841
S. italica	Atrazine-sensitive variety	SRP331000	SAMN20527764	SRR15334842	Illumina (HiSeq X Ten)	PE	Leaf	-	Seedling stage	Atrazine	Transcriptome data of foxtail millet	https://sra-download.ncbi.nlm.nih.gov/traces/sra66/SRR/014975/SRR15334842
S. italica	Atrazine-sensitive variety	SRP331000	SAMN20527763	SRR15334833	Illumina (HiSeq X Ten)	PE	Leaf	-	Seedling stage	Atrazine	Transcriptome data of foxtail millet	https://sra-download.ncbi.nlm.nih.gov/traces/sra69/SRR/014975/SRR15334833
S. italica	Atrazine-sensitive variety	SRP331000	SAMN20527762	SRR15334834	Illumina (HiSeq X Ten)	PE	Leaf	-	Seedling stage	Water	Transcriptome data of foxtail millet	https://sra-download.ncbi.nlm.nih.gov/traces/sra43/SRR/014975/SRR15334834
S. italica	Atrazine-sensitive variety	SRP331000	SAMN20527761	SRR15334835	Illumina (HiSeq X Ten)	PE	Leaf	-	Seedling stage	Water	Transcriptome data of foxtail millet	https://sra-download.ncbi.nlm.nih.gov/traces/sra44/SRR/014975/SRR15334835
S. italica	Atrazine-sensitive variety	SRP331000	SAMN20527760	SRR15334836	Illumina (HiSeq X Ten)	PE	Leaf	-	Seedling stage	Water	Transcriptome data of foxtail millet	https://sra-download.ncbi.nlm.nih.gov/traces/sra40/SRR/014975/SRR15334836
S. italica	Atrazine-resistant variety	SRP331000	SAMN20527759	SRR15334837	Illumina (HiSeq X Ten)	PE	Leaf	-	Seedling stage	Atrazine	Transcriptome data of foxtail millet	https://sra-download.ncbi.nlm.nih.gov/traces/sra44/SRR/014975/SRR15334837
S. italica	Atrazine-resistant variety	SRP331000	SAMN20527758	SRR15334838	Illumina (HiSeq X Ten)	PE	Leaf	-	Seedling stage	Atrazine	Transcriptome data of foxtail millet	https://sra-download.ncbi.nlm.nih.gov/traces/sra13/SRR/014975/SRR15334838
S. italica	Atrazine-resistant variety	SRP331000	SAMN20527757	SRR15334839	Illumina (HiSeq X Ten)	PE	Leaf	-	Seedling stage	Atrazine	Transcriptome data of foxtail millet	https://sra-download.ncbi.nlm.nih.gov/traces/sra40/SRR/014975/SRR15334839
S. italica	Atrazine-resistant variety	SRP331000	SAMN20527756	SRR15334840	Illumina (HiSeq X Ten)	PE	Leaf	-	Seedling stage	Water	Transcriptome data of foxtail millet	https://sra-download.ncbi.nlm.nih.gov/traces/sra21/SRR/014975/SRR15334840
S. italica	Atrazine-resistant variety	SRP331000	SAMN20527755	SRR15334841	Illumina (HiSeq X Ten)	PE	Leaf	-	Seedling stage	Water	Transcriptome data of foxtail millet	https://sra-download.ncbi.nlm.nih.gov/traces/sra69/SRR/014975/SRR15334843
S. italica	Atrazine-resistant variety	SRP331000	SAMN20527754	SRR15334842	Illumina (HiSeq X Ten)	PE	Leaf	-	Seedling stage	Water	Transcriptome data of foxtail millet	https://sra-download.ncbi.nlm.nih.gov/traces/sra49/SRR/014975/SRR15334844
S. italica	siaux1-1	ERP128778	SAMEA8664050	ERR5862298	Illumina (HiSeq X Ten)	PE	Young panicle tissue	aux1 at heading stage young panicle tissue replication 3	seedling and heading plant	-	RNAseq of different tissues of aux1 mutant and wildtype in Setaria italica	https://sra-download.ncbi.nlm.nih.gov/traces/era14/ERR/ERR5862/ERR5862298
S. italica	siaux1-1	ERP128778	SAMEA8664049	ERR5862297	Illumina (HiSeq X Ten)	PE	Young panicle tissue	aux1 at heading stage young panicle tissue replication 2	seedling and heading plant	-	RNAseq of different tissues of aux1 mutant and wildtype in Setaria italica	https://sra-download.ncbi.nlm.nih.gov/traces/era16/ERR/ERR5862/ERR5862297
S. italica	siaux1-1	ERP128778	SAMEA8664048	ERR5862296	Illumina (HiSeq X Ten)	PE	Young panicle tissue	aux1 at heading stage young panicle tissue replication 1	seedling and heading plant	-	RNAseq of different tissues of aux1 mutant and wildtype in Setaria italica	https://sra-download.ncbi.nlm.nih.gov/traces/era13/ERR/ERR5862/ERR5862296
S. italica	wildtype Yugu 1	ERP128778	SAMEA8664047	ERR5862295	Illumina (HiSeq X Ten)	PE	Young panicle tissue	wildtype at heading stage young panicle tissue replication 3	seedling and heading plant	-	RNAseq of different tissues of aux1 mutant and wildtype in Setaria italica	https://sra-download.ncbi.nlm.nih.gov/traces/era14/ERR/ERR5862/ERR5862295
S. italica	wildtype Yugu 1	ERP128778	SAMEA8664046	ERR5862294	Illumina (HiSeq X Ten)	PE	Young panicle tissue	wildtype at heading stage young panicle tissue replication 2	seedling and heading plant	-	RNAseq of different tissues of aux1 mutant and wildtype in Setaria italica	https://sra-download.ncbi.nlm.nih.gov/traces/era14/ERR/ERR5862/ERR5862294
S. italica	wildtype Yugu 1	ERP128778	SAMEA8664045	ERR5862293	Illumina (HiSeq X Ten)	PE	Young panicle tissue	wildtype at heading stage young panicle tissue replication 1	seedling and heading plant	-	RNAseq of different tissues of aux1 mutant and wildtype in Setaria italica	https://sra-download.ncbi.nlm.nih.gov/traces/era14/ERR/ERR5862/ERR5862293
S. italica	siaux1-1	ERP128778	SAMEA8664044	ERR5862292	Illumina (HiSeq X Ten)	PE	Root	aux1 at 3 leaf stage root tissue replication 3	seedling and heading plant	-	RNAseq of different tissues of aux1 mutant and wildtype in Setaria italica	https://sra-download.ncbi.nlm.nih.gov/traces/era16/ERR/ERR5862/ERR5862292
S. italica	siaux1-1	ERP128778	SAMEA8664043	ERR5862291	Illumina (HiSeq X Ten)	PE	Root	aux1 at 3 leaf stage root tissue replication 2	seedling and heading plant	-	RNAseq of different tissues of aux1 mutant and wildtype in Setaria italica	https://sra-download.ncbi.nlm.nih.gov/traces/era14/ERR/ERR5862/ERR5862291
S. italica	siaux1-1	ERP128778	SAMEA8664042	ERR5862290	Illumina (HiSeq X Ten)	PE	Root	aux1 at 3 leaf stage root tissue replication 1	seedling and heading plant	-	RNAseq of different tissues of aux1 mutant and wildtype in Setaria italica	https://sra-download.ncbi.nlm.nih.gov/traces/era16/ERR/ERR5862/ERR5862290
S. italica	siaux1-1	ERP128778	SAMEA8664041	ERR5862289	Illumina (HiSeq X Ten)	PE	Leaf	aux1 at 3 leaf stage leaf tissue replication 3	seedling and heading plant	-	RNAseq of different tissues of aux1 mutant and wildtype in Setaria italica	https://sra-download.ncbi.nlm.nih.gov/traces/era16/ERR/ERR5862/ERR5862289
S. italica	siaux1-1	ERP128778	SAMEA8664040	ERR5862288	Illumina (HiSeq X Ten)	PE	Leaf	aux1 at 3 leaf stage leaf tissue replication 2	seedling and heading plant	-	RNAseq of different tissues of aux1 mutant and wildtype in Setaria italica	https://sra-download.ncbi.nlm.nih.gov/traces/era14/ERR/ERR5862/ERR5862288
S. italica	siaux1-1	ERP128778	SAMEA8664039	ERR5862287	Illumina (HiSeq X Ten)	PE	Leaf	aux1 at 3 leaf stage leaf tissue replication 1	seedling and heading plant	-	RNAseq of different tissues of aux1 mutant and wildtype in Setaria italica	https://sra-download.ncbi.nlm.nih.gov/traces/era14/ERR/ERR5862/ERR5862287
S. italica	siaux1-1	ERP128778	SAMEA8664038	ERR5862286	Illumina (HiSeq X Ten)	PE	Root	aux1 at 1 leaf stage root tissue replication 3	seedling and heading plant	-	RNAseq of different tissues of aux1 mutant and wildtype in Setaria italica	https://sra-download.ncbi.nlm.nih.gov/traces/era16/ERR/ERR5862/ERR5862286
S. italica	siaux1-1	ERP128778	SAMEA8664037	ERR5862285	Illumina (HiSeq X Ten)	PE	Root	aux1 at 1 leaf stage root tissue replication 2	seedling and heading plant	-	RNAseq of different tissues of aux1 mutant and wildtype in Setaria italica	https://sra-download.ncbi.nlm.nih.gov/traces/era14/ERR/ERR5862/ERR5862285
S. italica	siaux1-1	ERP128778	SAMEA8664036	ERR5862284	Illumina (HiSeq X Ten)	PE	Root	aux1 at 1 leaf stage root tissue replication 1	seedling and heading plant	-	RNAseq of different tissues of aux1 mutant and wildtype in Setaria italica	https://sra-download.ncbi.nlm.nih.gov/traces/era14/ERR/ERR5862/ERR5862284
S. italica	siaux1-1	ERP128778	SAMEA8664035	ERR5862283	Illumina (HiSeq X Ten)	PE	Leaf	aux1 at 1 leaf stage leaf tissue replication 3	seedling and heading plant	-	RNAseq of different tissues of aux1 mutant and wildtype in Setaria italica	https://sra-download.ncbi.nlm.nih.gov/traces/era16/ERR/ERR5862/ERR5862283
S. italica	siaux1-1	ERP128778	SAMEA8664034	ERR5862282	Illumina (HiSeq X Ten)	PE	Leaf	aux1 at 1 leaf stage leaf tissue replication 2	seedling and heading plant	-	RNAseq of different tissues of aux1 mutant and wildtype in Setaria italica	https://sra-download.ncbi.nlm.nih.gov/traces/era14/ERR/ERR5862/ERR5862282
S. italica	siaux1-1	ERP128778	SAMEA8664033	ERR5862281	Illumina (HiSeq X Ten)	PE	Leaf	aux1 at 1 leaf stage leaf tissue replication 1	seedling and heading plant	-	RNAseq of different tissues of aux1 mutant and wildtype in Setaria italica	https://sra-download.ncbi.nlm.nih.gov/traces/era14/ERR/ERR5862/ERR5862281
S. italica	wildtype Yugu 1	ERP128778	SAMEA8664032	ERR5862280	Illumina (HiSeq X Ten)	PE	Root	wildtype at 3 leaf stage root tissue replication 3	seedling and heading plant	-	RNAseq of different tissues of aux1 mutant and wildtype in Setaria italica	https://sra-download.ncbi.nlm.nih.gov/traces/era14/ERR/ERR5862/ERR5862280
S. italica	wildtype Yugu 1	ERP128778	SAMEA8664031	ERR5862279	Illumina (HiSeq X Ten)	PE	Root	wildtype at 3 leaf stage root tissue replication 2	seedling and heading plant	-	RNAseq of different tissues of aux1 mutant and wildtype in Setaria italica	https://sra-download.ncbi.nlm.nih.gov/traces/era14/ERR/ERR5862/ERR5862279
S. italica	wildtype Yugu 1	ERP128778	SAMEA8664030	ERR5862278	Illumina (HiSeq X Ten)	PE	Root	wildtype at 3 leaf stage root tissue replication 1	seedling and heading plant	-	RNAseq of different tissues of aux1 mutant and wildtype in Setaria italica	https://sra-download.ncbi.nlm.nih.gov/traces/era14/ERR/ERR5862/ERR5862278
S. italica	wildtype Yugu 1	ERP128778	SAMEA8664029	ERR5862277	Illumina (HiSeq X Ten)	PE	Leaf	wildtype at 3 leaf stage leaf tissue replication 3	seedling and heading plant	-	RNAseq of different tissues of aux1 mutant and wildtype in Setaria italica	https://sra-download.ncbi.nlm.nih.gov/traces/era14/ERR/ERR5862/ERR5862277
S. italica	wildtype Yugu 1	ERP128778	SAMEA8664028	ERR5862276	Illumina (HiSeq X Ten)	PE	Leaf	wildtype at 3 leaf stage leaf tissue replication 2	seedling and heading plant	-	RNAseq of different tissues of aux1 mutant and wildtype in Setaria italica	https://sra-download.ncbi.nlm.nih.gov/traces/era14/ERR/ERR5862/ERR5862276
S. italica	wildtype Yugu 1	ERP128778	SAMEA8664027	ERR5862275	Illumina (HiSeq X Ten)	PE	Leaf	wildtype at 3 leaf stage leaf tissue replication 1	seedling and heading plant	-	RNAseq of different tissues of aux1 mutant and wildtype in Setaria italica	https://sra-download.ncbi.nlm.nih.gov/traces/era14/ERR/ERR5862/ERR5862275
S. italica	wildtype Yugu 1	ERP128778	SAMEA8664026	ERR5862274	Illumina (HiSeq X Ten)	PE	Root	wildtype at 1 leaf stage root tissue replication 3	seedling and heading plant	-	RNAseq of different tissues of aux1 mutant and wildtype in Setaria italica	https://sra-download.ncbi.nlm.nih.gov/traces/era14/ERR/ERR5862/ERR5862274
S. italica	wildtype Yugu 1	ERP128778	SAMEA8664025	ERR5862273	Illumina (HiSeq X Ten)	PE	Root	wildtype at 1 leaf stage root tissue replication 2	seedling and heading plant	-	RNAseq of different tissues of aux1 mutant and wildtype in Setaria italica	https://sra-download.ncbi.nlm.nih.gov/traces/era14/ERR/ERR5862/ERR5862273
S. italica	wildtype Yugu 1	ERP128778	SAMEA8664024	ERR5862272	Illumina (HiSeq X Ten)	PE	Root	wildtype at 1 leaf stage root tissue replication 1	seedling and heading plant	-	RNAseq of different tissues of aux1 mutant and wildtype in Setaria italica	https://sra-download.ncbi.nlm.nih.gov/traces/era15/ERR/ERR5862/ERR5862272
S. italica	wildtype Yugu 1	ERP128778	SAMEA8664023	ERR5862271	Illumina (HiSeq X Ten)	PE	Leaf	wildtype at 1 leaf stage leaf tissue replication 3	seedling and heading plant	-	RNAseq of different tissues of aux1 mutant and wildtype in Setaria italica	https://sra-download.ncbi.nlm.nih.gov/traces/era14/ERR/ERR5862/ERR5862271
S. italica	wildtype Yugu 1	ERP128778	SAMEA8664022	ERR5862270	Illumina (HiSeq X Ten)	PE	Leaf	wildtype at 1 leaf stage leaf tissue replication 2	seedling and heading plant	-	RNAseq of different tissues of aux1 mutant and wildtype in Setaria italica	https://sra-download.ncbi.nlm.nih.gov/traces/era14/ERR/ERR5862/ERR5862270
S. italica	wildtype Yugu 1	ERP128778	SAMEA8664021	ERR5862269	Illumina (HiSeq X Ten)	PE	Leaf	wildtype at 1 leaf stage leaf tissue replication 1	seedling and heading plant	-	RNAseq of different tissues of aux1 mutant and wildtype in Setaria italica	https://sra-download.ncbi.nlm.nih.gov/traces/era15/ERR/ERR5862/ERR5862269
S. italica	wildtype Yugu 1	SRP322480	SAMN19546240	SRR14718479	ILLUMINA (Illumina NovaSeq 6000)	PE	Protoplasts	Repeat three of Illumina sequencing data of five genes from foxtail millet treated by three different multiplex genome editing methods based on CRISPR/Cas9	Two weeks post germination	MCTU, Csy4 and tRNA	mutagenesis frequency identification in foxtail millet protoplasts induced by CRISPR/Cas9	https://sra-downloadb.be-md.ncbi.nlm.nih.gov/sos3/sra-pub-run-25/SRR14718479/SRR14718479.1
S. italica	wildtype Yugu 1	SRP322480	SAMN19546239	SRR14718480	ILLUMINA (Illumina NovaSeq 6000)	PE	Protoplasts	Repeat two of Illumina sequencing data of five genes from foxtail millet treated by three different multiplex genome editing methods based on CRISPR/Cas9	Two weeks post germination	MCTU, Csy4 and tRNA	mutagenesis frequency identification in foxtail millet protoplasts induced by CRISPR/Cas10	https://sra-downloadb.be-md.ncbi.nlm.nih.gov/sos3/sra-pub-run-25/SRR14718480/SRR14718480.1
S. italica	wildtype Yugu 1	SRP322480	SAMN19546238	SRR14718481	ILLUMINA (Illumina NovaSeq 6000)	PE	Protoplasts	Repeat one of Illumina sequencing data of five genes from foxtail millet treated by three different multiplex genome editing methods based on CRISPR/Cas9	Two weeks post germination	MCTU, Csy4 and tRNA	mutagenesis frequency identification in foxtail millet protoplasts induced by CRISPR/Cas11	https://sra-downloadb.be-md.ncbi.nlm.nih.gov/sos3/sra-pub-run-25/SRR14718481/SRR14718481.1
S. italica	wildtype Yugu 18	SRP305044	SAMN17804127	SRR13647885	1 ILLUMINA (HiSeq X Ten)	PE	spikelets	spike at DPA28 replication1	DPA 28		Setaria italica Epigenomics	https://sra-download.ncbi.nlm.nih.gov/traces/sra51/SRR/013328/SRR13647885
S. italica	wildtype Yugu 18	SRP305044	SAMN17804127	SRR13647897	1 ILLUMINA (HiSeq X Ten)	PE	spikelets	spike at DPA28 replication2	DPA 28		Setaria italica Epigenomics	https://sra-download.ncbi.nlm.nih.gov/traces/sra26/SRR/013328/SRR13647897
S. italica	wildtype Yugu 18	SRP305044	SAMN17804127	SRR13647896	1 ILLUMINA (HiSeq X Ten)	PE	spikelets	spike at DPA28 replication3	DPA 28		Setaria italica Epigenomics	https://sra-download.ncbi.nlm.nih.gov/traces/sra37/SRR/013328/SRR13647896
S. italica	wildtype Yugu 18	SRP305044	SAMN17804127	SRR13647888	1 ILLUMINA (HiSeq X Ten)	PE	spikelets	spike at DPA21 replication1	DPA 21		Setaria italica Epigenomics	https://sra-download.ncbi.nlm.nih.gov/traces/sra12/SRR/013328/SRR13647888
S. italica	wildtype Yugu 18	SRP305044	SAMN17804127	SRR13647887	1 ILLUMINA (HiSeq X Ten)	PE	spikelets	spike at DPA21 replication2	DPA 21		Setaria italica Epigenomics	https://sra-download.ncbi.nlm.nih.gov/traces/sra70/SRR/013328/SRR13647887
S. italica	wildtype Yugu 18	SRP305044	SAMN17804127	SRR13647886	1 ILLUMINA (HiSeq X Ten)	PE	spikelets	spike at DPA21 replication3	DPA 21		Setaria italica Epigenomics	https://sra-download.ncbi.nlm.nih.gov/traces/sra72/SRR/013328/SRR13647886
S. italica	wildtype Yugu 18	SRP305044	SAMN17804127	SRR13647891	1 ILLUMINA (HiSeq X Ten)	PE	spikelets	spike at DPA14 replication1	DPA 14		Setaria italica Epigenomics	https://sra-download.ncbi.nlm.nih.gov/traces/sra66/SRR/013328/SRR13647891
S. italica	wildtype Yugu 18	SRP305044	SAMN17804127	SRR13647890	1 ILLUMINA (HiSeq X Ten)	PE	spikelets	spike at DPA14 replication2	DPA 14		Setaria italica Epigenomics	https://sra-download.ncbi.nlm.nih.gov/traces/sra75/SRR/013328/SRR13647890
S. italica	wildtype Yugu 18	SRP305044	SAMN17804127	SRR13647889	1 ILLUMINA (HiSeq X Ten)	PE	spikelets	spike at DPA14 replication3	DPA 14		Setaria italica Epigenomics	https://sra-download.ncbi.nlm.nih.gov/traces/sra35/SRR/013328/SRR13647889
S. italica	wildtype Yugu 18	SRP305044	SAMN17804127	SRR13647895	1 ILLUMINA (HiSeq X Ten)	PE	spikelets	spike at DPA35 replication1	DPA 35		Setaria italica Epigenomics	https://sra-download.ncbi.nlm.nih.gov/traces/sra0/SRR/013328/SRR13647895
S. italica	wildtype Yugu 18	SRP305044	SAMN17804127	SRR13647894	1 ILLUMINA (HiSeq X Ten)	PE	spikelets	spike at DPA35 replication2	DPA 35		Setaria italica Epigenomics	https://sra-download.ncbi.nlm.nih.gov/traces/sra44/SRR/013328/SRR13647894
S. italica	wildtype Yugu 18	SRP305044	SAMN17804127	SRR13647893	1 ILLUMINA (HiSeq X Ten)	PE	spikelets	spike at DPA35 replication3	DPA 35		Setaria italica Epigenomics	https://sra-download.ncbi.nlm.nih.gov/traces/sra38/SRR/013328/SRR13647893
S. italica	wildtype Yugu 18	SRP305044	SAMN17804127	SRR13647899	1 ILLUMINA (HiSeq X Ten)	PE	spikelets	spike at DPA7 replication1	DPA 7		Setaria italica Epigenomics	https://sra-download.ncbi.nlm.nih.gov/traces/sra59/SRR/013328/SRR13647899
S. italica	wildtype Yugu 18	SRP305044	SAMN17804127	SRR13647898	1 ILLUMINA (HiSeq X Ten)	PE	spikelets	spike at DPA7 replication2	DPA 7		Setaria italica Epigenomics	https://sra-download.ncbi.nlm.nih.gov/traces/sra35/SRR/013328/SRR13647898
S. italica	wildtype Yugu 18	SRP305044	SAMN17804127	SRR13647892	1 ILLUMINA (HiSeq X Ten)	PE	spikelets	spike at DPA7 replication3	DPA 7		Setaria italica Epigenomics	https://sra-download.ncbi.nlm.nih.gov/traces/sra9/SRR/013328/SRR13647892
S. italica	wildtype Yugu 1	SRP299726	SAMN17181332	SRR13325993	ILLUMINA (Illumina NovaSeq 6000)	PE	Panicle	-	heading stage		BOR1-RNAseq	https://sra-downloadb.be-md.ncbi.nlm.nih.gov/sos3/sra-pub-run-20/SRR13325993/SRR13325993.1
S. italica	wildtype Yugu 1	SRP299726	SAMN17181333	SRR13325992	ILLUMINA (Illumina NovaSeq 6000)	PE	Panicle	-	heading stage		BOR1-RNAseq	https://sra-downloadb.be-md.ncbi.nlm.nih.gov/sos3/sra-pub-run-20/SRR13325992/SRR13325992.1
S. italica	wildtype Yugu 1	SRP299726	SAMN17181334	SRR13325991	ILLUMINA (Illumina NovaSeq 6000)	PE	Panicle	-	heading stage		BOR1-RNAseq	https://sra-downloadb.be-md.ncbi.nlm.nih.gov/sos3/sra-pub-run-20/SRR13325991/SRR13325991.1
S. italica	wildtype Yugu 1	SRP299726	SAMN17181335	SRR13325990	ILLUMINA (Illumina NovaSeq 6000)	PE	Panicle	-	heading stage		BOR1-RNAseq	https://sra-downloadb.be-md.ncbi.nlm.nih.gov/sos3/sra-pub-run-20/SRR13325990/SRR13325990.1
S. italica	wildtype Yugu 1	SRP299726	SAMN17181336	SRR13325989	ILLUMINA (Illumina NovaSeq 6000)	PE	Panicle	-	heading stage		BOR1-RNAseq	https://sra-downloadb.be-md.ncbi.nlm.nih.gov/sos3/sra-pub-run-20/SRR13325989/SRR13325989.1
S. italica	wildtype Yugu 1	SRP299726	SAMN17181337	SRR13325988	ILLUMINA (Illumina NovaSeq 6000)	PE	Panicle	-	heading stage		BOR1-RNAseq	https://sra-downloadb.be-md.ncbi.nlm.nih.gov/sos3/sra-pub-run-20/SRR13325988/SRR13325988.1
S. italica	NIL-A-1	SRP293158	SAMN16816013	SRR13082753	ILLUMINA (Illumina NovaSeq 6000)	PE	spikelet	-	heading stage		SiNP1 is involved in pollen exine formation and confers male sterility in foxtail millet	https://sra-downloadb.be-md.ncbi.nlm.nih.gov/sos3/sra-pub-run-19/SRR13082753/SRR13082753.1
S. italica	NIL-B-1	SRP292874	SAMN16816013	SRR13071871	ILLUMINA (Illumina NovaSeq 6000)	PE	spikelet	-	heading stage		SiNP1 is involved in pollen exine formation and confers male sterility in foxtail millet	https://sra-downloadb.be-md.ncbi.nlm.nih.gov/sos3/sra-pub-run-19/SRR13071871/SRR13071871.1
S. italica	NIL-B-3	SRP293158	SAMN16816016	SRR13082752	ILLUMINA (Illumina NovaSeq 6000)	PE	spikelet	-	heading stage		SiNP1 is involved in pollen exine formation and confers male sterility in foxtail millet	https://sra-downloadb.be-md.ncbi.nlm.nih.gov/sos3/sra-pub-run-20/SRR13082752/SRR13082752.1
S. italica	NIL-B-2	SRP292874	SAMN16816016	SRR13071868	ILLUMINA (Illumina NovaSeq 6000)	PE	spikelet	-	heading stage		SiNP1 is involved in pollen exine formation and confers male sterility in foxtail millet	https://sra-downloadb.be-md.ncbi.nlm.nih.gov/sos3/sra-pub-run-19/SRR13071868/SRR13071868.1
S. italica	NIL-B-1	SRP292874	SAMN16816014	SRR13071870	ILLUMINA (Illumina NovaSeq 6000)	PE	spikelet	-	heading stage		SiNP1 is involved in pollen exine formation and confers male sterility in foxtail millet	https://sra-downloadb.be-md.ncbi.nlm.nih.gov/sos3/sra-pub-run-20/SRR13071870/SRR13071870.1
S. italica	NIL-A-3	SRP292874	SAMN16816015	SRR13071869	ILLUMINA (Illumina NovaSeq 6000)	PE	spikelet	-	heading stage		SiNP1 is involved in pollen exine formation and confers male sterility in foxtail millet	https://sra-downloadb.be-md.ncbi.nlm.nih.gov/sos3/sra-pub-run-20/SRR13071869/SRR13071869.1
S. italica	NIL-A-2	SRP292874	SAMN16816017	SRR13071867	ILLUMINA (Illumina NovaSeq 6000)	PE	spikelet	-	heading stage		SiNP1 is involved in pollen exine formation and confers male sterility in foxtail millet	https://sra-downloadb.be-md.ncbi.nlm.nih.gov/sos3/sra-pub-run-19/SRR13071867/SRR13071867.1
S. italica	NIL-A-1	SRP292874	SAMN16816018	SRR13071866	ILLUMINA (Illumina NovaSeq 6000)	PE	spikelet	-	heading stage		SiNP1 is involved in pollen exine formation and confers male sterility in foxtail millet	https://sra-downloadb.be-md.ncbi.nlm.nih.gov/sos3/sra-pub-run-19/SRR13071866/SRR13071866.1
S. italica		SRP276734	SAMN15763201	SRR12415071	ILLUMINA (HiSeq X Ten)	PE	young spikelets	cultivar 56229 replication 3	booting stage		Transcriptome Sequencing of millet	https://sra-downloadb.be-md.ncbi.nlm.nih.gov/sos3/sra-pub-run-20/SRR12415071/SRR12415071.1
S. italica		SRP276734	SAMN15763200	SRR12415072	ILLUMINA (HiSeq X Ten)	PE	young spikelets	cultivar 56229 replication 2	booting stage		Transcriptome Sequencing of millet	https://sra-downloadb.be-md.ncbi.nlm.nih.gov/sos3/sra-pub-run-20/SRR12415072/SRR12415072.1
S. italica		SRP276734	SAMN15763199	SRR12415075	ILLUMINA (HiSeq X Ten)	PE	young spikelets	cultivar 56229 replication 1	booting stage		Transcriptome Sequencing of millet	https://sra-downloadb.be-md.ncbi.nlm.nih.gov/sos3/sra-pub-run-19/SRR12415075/SRR12415075.1
S. italica		SRP276734	SAMN15763198	SRR12415076	ILLUMINA (HiSeq X Ten)	PE	young spikelets	cultivar 5695 replication 3	booting stage		Transcriptome Sequencing of millet	https://sra-downloadb.be-md.ncbi.nlm.nih.gov/sos3/sra-pub-run-19/SRR12415076/SRR12415076.1
S. italica		SRP276734	SAMN15763197	SRR12415077	ILLUMINA (HiSeq X Ten)	PE	young spikelets	cultivar 5695 replication 2	booting stage		Transcriptome Sequencing of millet	https://sra-downloadb.be-md.ncbi.nlm.nih.gov/sos3/sra-pub-run-19/SRR12415077/SRR12415077.1
S. italica		SRP276734	SAMN15763196	SRR12415078	ILLUMINA (HiSeq X Ten)	PE	young spikelets	cultivar 5695 replication 1	booting stage		Transcriptome Sequencing of millet	https://sra-downloadb.be-md.ncbi.nlm.nih.gov/sos3/sra-pub-run-19/SRR12415078/SRR12415078.1
S. italica		SRP276734	SAMN15763195	SRR12415079	ILLUMINA (HiSeq X Ten)	PE	young spikelets	cultivar JG32 replication 3	booting stage		Transcriptome Sequencing of millet	https://sra-downloadb.be-md.ncbi.nlm.nih.gov/sos3/sra-pub-run-19/SRR12415079/SRR12415079.1
S. italica		SRP276734	SAMN15763194	SRR12415080	ILLUMINA (HiSeq X Ten)	PE	young spikelets	cultivar JG32 replication 2	booting stage		Transcriptome Sequencing of millet	https://sra-downloadb.be-md.ncbi.nlm.nih.gov/sos3/sra-pub-run-19/SRR12415080/SRR12415080.1
S. italica		SRP276734	SAMN15763193	SRR12415081	ILLUMINA (HiSeq X Ten)	PE	young spikelets	cultivar JG32 replication 1	booting stage		Transcriptome Sequencing of millet	https://sra-downloadb.be-md.ncbi.nlm.nih.gov/sos3/sra-pub-run-21/SRR12415081/SRR12415081.1
S. italica		SRP276734	SAMN15763192	SRR12415070	ILLUMINA (HiSeq X Ten)	PE	young spikelets	cultivar JG31 replication 3	booting stage		Transcriptome Sequencing of millet	https://sra-downloadb.be-md.ncbi.nlm.nih.gov/sos3/sra-pub-run-19/SRR12415070/SRR12415070.1
S. italica		SRP276734	SAMN15763191	SRR12415073	ILLUMINA (HiSeq X Ten)	PE	young spikelets	cultivar JG31 replication 2	booting stage		Transcriptome Sequencing of millet	https://sra-downloadb.be-md.ncbi.nlm.nih.gov/sos3/sra-pub-run-19/SRR12415073/SRR12415073.1
S. italica		SRP276734	SAMN15763190	SRR12415074	ILLUMINA (HiSeq X Ten)	PE	young spikelets	cultivar JG31 replication 1	booting stage		Transcriptome Sequencing of millet	https://sra-downloadb.be-md.ncbi.nlm.nih.gov/sos3/sra-pub-run-19/SRR12415074/SRR12415074.1
S. italica	Yugu1	SRP267370	SAMN15693838	SRR12399867	ILLUMINA (HiSeq 2500)	SE	Leaf	Yugu1_cold_3h_b2	Three leaf stage		Transcriptional responses of Foxtail millet, Proso millet, Pearl millet and Switchgrass to cold stress	https://sra-downloadb.be-md.ncbi.nlm.nih.gov/sos3/sra-pub-run-19/SRR12399867/SRR12399867.1
S. italica	Yugu1	SRP267370	SAMN15693838	SRR12399878	ILLUMINA (HiSeq 2500)	SE	Leaf	Yugu1_cold_3h_b1	Three leaf stage		Transcriptional responses of Foxtail millet, Proso millet, Pearl millet and Switchgrass to cold stress	https://sra-downloadb.be-md.ncbi.nlm.nih.gov/sos3/sra-pub-run-20/SRR12399878/SRR12399878.1
S. italica	Yugu1	SRP267370	SAMN15693838	SRR12399889	ILLUMINA (HiSeq 2500)	SE	Leaf	Yugu1_control_1h_b3	Three leaf stage		Transcriptional responses of Foxtail millet, Proso millet, Pearl millet and Switchgrass to cold stress	https://sra-downloadb.be-md.ncbi.nlm.nih.gov/sos3/sra-pub-run-20/SRR12399889/SRR12399889.1
S. italica	Yugu1	SRP267370	SAMN15693838	SRR12399900	ILLUMINA (HiSeq 2500)	SE	Leaf	Yugu1_control_1h_b2	Three leaf stage		Transcriptional responses of Foxtail millet, Proso millet, Pearl millet and Switchgrass to cold stress	https://sra-downloadb.be-md.ncbi.nlm.nih.gov/sos3/sra-pub-run-21/SRR12399900/SRR12399900.1
S. italica	Yugu1	SRP267370	SAMN15693838	SRR12399901	ILLUMINA (HiSeq 2500)	SE	Leaf	Yugu1_cold_30min_b2	Three leaf stage		Transcriptional responses of Foxtail millet, Proso millet, Pearl millet and Switchgrass to cold stress	https://sra-downloadb.be-md.ncbi.nlm.nih.gov/sos3/sra-pub-run-20/SRR12399901/SRR12399901.1
S. italica	Yugu1	SRP267370	SAMN15693838	SRR12399902	ILLUMINA (HiSeq 2500)	SE	Leaf	Yugu1_cold_30min_b1	Three leaf stage		Transcriptional responses of Foxtail millet, Proso millet, Pearl millet and Switchgrass to cold stress	https://sra-downloadb.be-md.ncbi.nlm.nih.gov/sos3/sra-pub-run-20/SRR12399902/SRR12399902.1
S. italica	Yugu1	SRP267370	SAMN15693838	SRR12399913	ILLUMINA (HiSeq 2500)	SE	Leaf	Yugu1_control_1h_b1	Three leaf stage		Transcriptional responses of Foxtail millet, Proso millet, Pearl millet and Switchgrass to cold stress	https://sra-downloadb.be-md.ncbi.nlm.nih.gov/sos3/sra-pub-run-21/SRR12399913/SRR12399913.1
S. italica	Yugu1	SRP267370	SAMN15693838	SRR12399924	ILLUMINA (HiSeq 2500)	SE	Leaf	Yugu1_cold_1h_b3	Three leaf stage		Transcriptional responses of Foxtail millet, Proso millet, Pearl millet and Switchgrass to cold stress	https://sra-downloadb.be-md.ncbi.nlm.nih.gov/sos3/sra-pub-run-21/SRR12399924/SRR12399924.1
S. italica	Yugu1	SRP267370	SAMN15693838	SRR12399935	ILLUMINA (HiSeq 2500)	SE	Leaf	Yugu1_cold_1h_b2	Three leaf stage		Transcriptional responses of Foxtail millet, Proso millet, Pearl millet and Switchgrass to cold stress	https://sra-downloadb.be-md.ncbi.nlm.nih.gov/sos3/sra-pub-run-21/SRR12399935/SRR12399935.1
S. italica	Yugu1	SRP267370	SAMN15693838	SRR12399946	ILLUMINA (HiSeq 2500)	SE	Leaf	Yugu1_cold_1h_b1	Three leaf stage		Transcriptional responses of Foxtail millet, Proso millet, Pearl millet and Switchgrass to cold stress	https://sra-downloadb.be-md.ncbi.nlm.nih.gov/sos3/sra-pub-run-20/SRR12399946/SRR12399946.1
S. italica	Yugu1	SRP267370	SAMN15693838	SRR12399957	ILLUMINA (HiSeq 2500)	SE	Leaf	Yugu1_control_30min_b3	Three leaf stage		Transcriptional responses of Foxtail millet, Proso millet, Pearl millet and Switchgrass to cold stress	https://sra-downloadb.be-md.ncbi.nlm.nih.gov/sos3/sra-pub-run-19/SRR12399957/SRR12399957.1
S. italica	Yugu1	SRP267370	SAMN15693838	SRR12399968	ILLUMINA (HiSeq 2500)	SE	Leaf	Yugu1_control_30min_b2	Three leaf stage		Transcriptional responses of Foxtail millet, Proso millet, Pearl millet and Switchgrass to cold stress	https://sra-downloadb.be-md.ncbi.nlm.nih.gov/sos3/sra-pub-run-21/SRR12399968/SRR12399968.1
S. italica	Yugu1	SRP267370	SAMN15693838	SRR12399973	ILLUMINA (HiSeq 2500)	SE	Leaf	Yugu1_control_24h_b3	Three leaf stage		Transcriptional responses of Foxtail millet, Proso millet, Pearl millet and Switchgrass to cold stress	https://sra-downloadb.be-md.ncbi.nlm.nih.gov/sos3/sra-pub-run-19/SRR12399973/SRR12399973.1
S. italica	Yugu1	SRP267370	SAMN15693838	SRR12399974	ILLUMINA (HiSeq 2500)	SE	Leaf	Yugu1_control_24h_b2	Three leaf stage		Transcriptional responses of Foxtail millet, Proso millet, Pearl millet and Switchgrass to cold stress	https://sra-downloadb.be-md.ncbi.nlm.nih.gov/sos3/sra-pub-run-20/SRR12399974/SRR12399974.1
S. italica	Yugu1	SRP267370	SAMN15693838	SRR12399975	ILLUMINA (HiSeq 2500)	SE	Leaf	Yugu1_control_24h_b1	Three leaf stage		Transcriptional responses of Foxtail millet, Proso millet, Pearl millet and Switchgrass to cold stress	https://sra-downloadb.be-md.ncbi.nlm.nih.gov/sos3/sra-pub-run-20/SRR12399975/SRR12399975.1
S. italica	Yugu1	SRP267370	SAMN15693838	SRR12399976	ILLUMINA (HiSeq 2500)	SE	Leaf	Yugu1_cold_24h_b3	Three leaf stage		Transcriptional responses of Foxtail millet, Proso millet, Pearl millet and Switchgrass to cold stress	https://sra-downloadb.be-md.ncbi.nlm.nih.gov/sos3/sra-pub-run-21/SRR12399976/SRR12399976.1
S. italica	Yugu1	SRP267370	SAMN15693838	SRR12399977	ILLUMINA (HiSeq 2500)	SE	Leaf	Yugu1_cold_24h_b2	Three leaf stage		Transcriptional responses of Foxtail millet, Proso millet, Pearl millet and Switchgrass to cold stress	https://sra-downloadb.be-md.ncbi.nlm.nih.gov/sos3/sra-pub-run-21/SRR12399977/SRR12399977.1
S. italica	Yugu1	SRP267370	SAMN15693838	SRR12399978	ILLUMINA (HiSeq 2500)	SE	Leaf	Yugu1_cold_24h_b1	Three leaf stage		Transcriptional responses of Foxtail millet, Proso millet, Pearl millet and Switchgrass to cold stress	https://sra-downloadb.be-md.ncbi.nlm.nih.gov/sos3/sra-pub-run-21/SRR12399978/SRR12399978.1
S. italica	Yugu1	SRP267370	SAMN15693838	SRR12399979	ILLUMINA (HiSeq 2500)	SE	Leaf	Yugu1_control_30min_b1	Three leaf stage		Transcriptional responses of Foxtail millet, Proso millet, Pearl millet and Switchgrass to cold stress	https://sra-downloadb.be-md.ncbi.nlm.nih.gov/sos3/sra-pub-run-20/SRR12399979/SRR12399979.1
S. italica	Yugu1	SRP267370	SAMN15693838	SRR12399980	ILLUMINA (HiSeq 2500)	SE	Leaf	Yugu1_control_16h_b3	Three leaf stage		Transcriptional responses of Foxtail millet, Proso millet, Pearl millet and Switchgrass to cold stress	https://sra-downloadb.be-md.ncbi.nlm.nih.gov/sos3/sra-pub-run-21/SRR12399980/SRR12399980.1
S. italica	Yugu1	SRP267370	SAMN15693838	SRR12399981	ILLUMINA (HiSeq 2500)	SE	Leaf	Yugu1_control_16h_b2	Three leaf stage		Transcriptional responses of Foxtail millet, Proso millet, Pearl millet and Switchgrass to cold stress	https://sra-downloadb.be-md.ncbi.nlm.nih.gov/sos3/sra-pub-run-21/SRR12399981/SRR12399981.1
S. italica	Yugu1	SRP267370	SAMN15693838	SRR12399982	ILLUMINA (HiSeq 2500)	SE	Leaf	Yugu1_control_16h_b1	Three leaf stage		Transcriptional responses of Foxtail millet, Proso millet, Pearl millet and Switchgrass to cold stress	https://sra-downloadb.be-md.ncbi.nlm.nih.gov/sos3/sra-pub-run-20/SRR12399982/SRR12399982.1
S. italica	Yugu1	SRP267370	SAMN15693838	SRR12399983	ILLUMINA (HiSeq 2500)	SE	Leaf	Yugu1_cold_16h_b3	Three leaf stage		Transcriptional responses of Foxtail millet, Proso millet, Pearl millet and Switchgrass to cold stress	https://sra-downloadb.be-md.ncbi.nlm.nih.gov/sos3/sra-pub-run-19/SRR12399983/SRR12399983.1
S. italica	Yugu1	SRP267370	SAMN15693838	SRR12399984	ILLUMINA (HiSeq 2500)	SE	Leaf	Yugu1_cold_16h_b2	Three leaf stage		Transcriptional responses of Foxtail millet, Proso millet, Pearl millet and Switchgrass to cold stress	https://sra-downloadb.be-md.ncbi.nlm.nih.gov/sos3/sra-pub-run-19/SRR12399984/SRR12399984.1
S. italica	Yugu1	SRP267370	SAMN15693838	SRR12399985	ILLUMINA (HiSeq 2500)	SE	Leaf	Yugu1_cold_16h_b1	Three leaf stage		Transcriptional responses of Foxtail millet, Proso millet, Pearl millet and Switchgrass to cold stress	https://sra-downloadb.be-md.ncbi.nlm.nih.gov/sos3/sra-pub-run-20/SRR12399985/SRR12399985.1
S. italica	Yugu1	SRP267370	SAMN15693838	SRR12399986	ILLUMINA (HiSeq 2500)	SE	Leaf	Yugu1_control_6h_b3	Three leaf stage		Transcriptional responses of Foxtail millet, Proso millet, Pearl millet and Switchgrass to cold stress	https://sra-downloadb.be-md.ncbi.nlm.nih.gov/sos3/sra-pub-run-20/SRR12399986/SRR12399986.1
S. italica	Yugu1	SRP267370	SAMN15693838	SRR12399987	ILLUMINA (HiSeq 2500)	SE	Leaf	Yugu1_control_6h_b2	Three leaf stage		Transcriptional responses of Foxtail millet, Proso millet, Pearl millet and Switchgrass to cold stress	https://sra-downloadb.be-md.ncbi.nlm.nih.gov/sos3/sra-pub-run-21/SRR12399987/SRR12399987.1
S. italica	Yugu1	SRP267370	SAMN15693838	SRR12399988	ILLUMINA (HiSeq 2500)	SE	Leaf	Yugu1_control_6h_b1	Three leaf stage		Transcriptional responses of Foxtail millet, Proso millet, Pearl millet and Switchgrass to cold stress	https://sra-downloadb.be-md.ncbi.nlm.nih.gov/sos3/sra-pub-run-20/SRR12399988/SRR12399988.1
S. italica	Yugu1	SRP267370	SAMN15693838	SRR12399989	ILLUMINA (HiSeq 2500)	SE	Leaf	Yugu1_cold_6h_b3	Three leaf stage		Transcriptional responses of Foxtail millet, Proso millet, Pearl millet and Switchgrass to cold stress	https://sra-downloadb.be-md.ncbi.nlm.nih.gov/sos3/sra-pub-run-19/SRR12399989/SRR12399989.1
S. italica	Yugu1	SRP267370	SAMN15693838	SRR12399990	ILLUMINA (HiSeq 2500)	SE	Leaf	Yugu1_cold_30min_b3	Three leaf stage		Transcriptional responses of Foxtail millet, Proso millet, Pearl millet and Switchgrass to cold stress	https://sra-downloadb.be-md.ncbi.nlm.nih.gov/sos3/sra-pub-run-20/SRR12399990/SRR12399990.1
S. italica	Yugu1	SRP267370	SAMN15693838	SRR12399991	ILLUMINA (HiSeq 2500)	SE	Leaf	Yugu1_cold_6h_b2	Three leaf stage		Transcriptional responses of Foxtail millet, Proso millet, Pearl millet and Switchgrass to cold stress	https://sra-downloadb.be-md.ncbi.nlm.nih.gov/sos3/sra-pub-run-20/SRR12399991/SRR12399991.1
S. italica	Yugu1	SRP267370	SAMN15693838	SRR12399992	ILLUMINA (HiSeq 2500)	SE	Leaf	Yugu1_cold_6h_b1	Three leaf stage		Transcriptional responses of Foxtail millet, Proso millet, Pearl millet and Switchgrass to cold stress	https://sra-downloadb.be-md.ncbi.nlm.nih.gov/sos3/sra-pub-run-19/SRR12399992/SRR12399992.1
S. italica	Yugu1	SRP267370	SAMN15693838	SRR12399993	ILLUMINA (HiSeq 2500)	SE	Leaf	Yugu1_control_3h_b3	Three leaf stage		Transcriptional responses of Foxtail millet, Proso millet, Pearl millet and Switchgrass to cold stress	https://sra-downloadb.be-md.ncbi.nlm.nih.gov/sos3/sra-pub-run-21/SRR12399993/SRR12399993.1
S. italica	Yugu1	SRP267370	SAMN15693838	SRR12399994	ILLUMINA (HiSeq 2500)	SE	Leaf	Yugu1_control_3h_b2	Three leaf stage		Transcriptional responses of Foxtail millet, Proso millet, Pearl millet and Switchgrass to cold stress	https://sra-downloadb.be-md.ncbi.nlm.nih.gov/sos3/sra-pub-run-20/SRR12399994/SRR12399994.1
S. italica	Yugu1	SRP267370	SAMN15693838	SRR12399995	ILLUMINA (HiSeq 2500)	SE	Leaf	Yugu1_control_3h_b1	Three leaf stage		Transcriptional responses of Foxtail millet, Proso millet, Pearl millet and Switchgrass to cold stress	https://sra-downloadb.be-md.ncbi.nlm.nih.gov/sos3/sra-pub-run-20/SRR12399995/SRR12399995.1
S. italica	Yugu1	SRP267370	SAMN15693838	SRR12399999	ILLUMINA (HiSeq 2500)	SE	Leaf	Yugu1_cold_3h_b3	Three leaf stage		Transcriptional responses of Foxtail millet, Proso millet, Pearl millet and Switchgrass to cold stress	https://sra-downloadb.be-md.ncbi.nlm.nih.gov/sos3/sra-pub-run-20/SRR12399999/SRR12399999.1
S. italica		SRP271230	SAMN15501984	SRR12192183	ILLUMINA (Illumina HiSeq 4000)	PE	seedling		seedling		tRNA-seq and YAMAT-seq profiling the expressions of tRNA-derived fragments and tRNAs in plants	https://sra-downloadb.be-md.ncbi.nlm.nih.gov/sos3/sra-pub-run-21/SRR12192183/SRR12192183.1
S. italica		SRP271230	SAMN15501979	SRR12192188	ILLUMINA (Illumina HiSeq 4000)	PE	seedling		seedling		tRNA-seq and YAMAT-seq profiling the expressions of tRNA-derived fragments and tRNAs in plants	https://sra-downloadb.be-md.ncbi.nlm.nih.gov/sos3/sra-pub-run-19/SRR12192188/SRR12192188.1
S. italica	Yugu1	ERP115689	SAMEA5727625	ERR3385737	ILLUMINA (HiSeq 2500)	SE	root				Genome-wide DNase I-hypersensitive site (DHS) maps from diverse tissues (leaf, stem, and root) in the three grasses	https://sra-downloadb.be-md.ncbi.nlm.nih.gov/sos3/sra-pub-run-25/ERR3385737/ERR3385737.1
S. italica	Yugu1	ERP115689	SAMEA5727624	ERR3385736	ILLUMINA (HiSeq 2500)	SE	root	Yugu1-cold_root2		cold	Genome-wide DNase I-hypersensitive site (DHS) maps from diverse tissues (leaf, stem, and root) in the three grasses	https://sra-downloadb.be-md.ncbi.nlm.nih.gov/sos3/sra-pub-run-25/ERR3385736/ERR3385736.1
S. italica	Yugu1	ERP115689	SAMEA5727623	ERR3385735	ILLUMINA (HiSeq 2500)	SE	root	Yugu1-cold_root1		cold	Genome-wide DNase I-hypersensitive site (DHS) maps from diverse tissues (leaf, stem, and root) in the three grasses	https://sra-downloadb.be-md.ncbi.nlm.nih.gov/sos3/sra-pub-run-25/ERR3385735/ERR3385735.1
S. italica	Yugu1	ERP115689	SAMEA5727622	ERR3385734	ILLUMINA (HiSeq 2500)	SE	stem	Yugu1-cold_stem3		cold	Genome-wide DNase I-hypersensitive site (DHS) maps from diverse tissues (leaf, stem, and root) in the three grasses	https://sra-downloadb.be-md.ncbi.nlm.nih.gov/sos3/sra-pub-run-25/ERR3385734/ERR3385734.1
S. italica	Yugu1	ERP115689	SAMEA5727621	ERR3385733	ILLUMINA (HiSeq 2500)	SE	stem	Yugu1-cold_stem2		cold	Genome-wide DNase I-hypersensitive site (DHS) maps from diverse tissues (leaf, stem, and root) in the three grasses	https://sra-downloadb.be-md.ncbi.nlm.nih.gov/sos3/sra-pub-run-25/ERR3385733/ERR3385733.1
S. italica	Yugu1	ERP115689	SAMEA5727620	ERR3385732	ILLUMINA (HiSeq 2500)	SE	stem	Yugu1-cold_stem1		cold	Genome-wide DNase I-hypersensitive site (DHS) maps from diverse tissues (leaf, stem, and root) in the three grasses	https://sra-downloadb.be-md.ncbi.nlm.nih.gov/sos3/sra-pub-run-25/ERR3385732/ERR3385732.1
S. italica	Yugu1	ERP115689	SAMEA5727619	ERR3385731	ILLUMINA (HiSeq 2500)	SE	leaf	Yugu1-cold_leaf3		cold	Genome-wide DNase I-hypersensitive site (DHS) maps from diverse tissues (leaf, stem, and root) in the three grasses	https://sra-downloadb.be-md.ncbi.nlm.nih.gov/sos3/sra-pub-run-25/ERR3385731/ERR3385731.1
S. italica	Yugu1	ERP115689	SAMEA5727618	ERR3385730	ILLUMINA (HiSeq 2500)	SE	leaf	Yugu1-cold_leaf2		cold	Genome-wide DNase I-hypersensitive site (DHS) maps from diverse tissues (leaf, stem, and root) in the three grasses	https://sra-downloadb.be-md.ncbi.nlm.nih.gov/sos3/sra-pub-run-25/ERR3385730/ERR3385730.1
S. italica	Yugu2	ERP115689	SAMEA5727617	ERR3385729	ILLUMINA (HiSeq 2500)	SE	leaf	Yugu1-cold_leaf1		cold	Genome-wide DNase I-hypersensitive site (DHS) maps from diverse tissues (leaf, stem, and root) in the three grasses	https://sra-downloadb.be-md.ncbi.nlm.nih.gov/sos3/sra-pub-run-25/ERR3385729/ERR3385729.1
S. italica	Yugu3	ERP115689	SAMEA5727616	ERR3385728	ILLUMINA (HiSeq 2500)	SE	root	Yugu1-root3			Genome-wide DNase I-hypersensitive site (DHS) maps from diverse tissues (leaf, stem, and root) in the three grasses	https://sra-downloadb.be-md.ncbi.nlm.nih.gov/sos3/sra-pub-run-25/ERR3385728/ERR3385728.1
S. italica	Yugu4	ERP115689	SAMEA5727615	ERR3385727	ILLUMINA (HiSeq 2500)	SE	root	Yugu1-root2			Genome-wide DNase I-hypersensitive site (DHS) maps from diverse tissues (leaf, stem, and root) in the three grasses	https://sra-downloadb.be-md.ncbi.nlm.nih.gov/sos3/sra-pub-run-25/ERR3385727/ERR3385727.1
S. italica	Yugu5	ERP115689	SAMEA5727614	ERR3385726	ILLUMINA (HiSeq 2500)	SE	root	Yugu1-root1			Genome-wide DNase I-hypersensitive site (DHS) maps from diverse tissues (leaf, stem, and root) in the three grasses	https://sra-downloadb.be-md.ncbi.nlm.nih.gov/sos3/sra-pub-run-25/ERR3385726/ERR3385726.1
S. italica	Yugu6	ERP115689	SAMEA5727613	ERR3385725	ILLUMINA (HiSeq 2500)	SE	stem	Yugu1-stem3			Genome-wide DNase I-hypersensitive site (DHS) maps from diverse tissues (leaf, stem, and root) in the three grasses	https://sra-downloadb.be-md.ncbi.nlm.nih.gov/sos3/sra-pub-run-25/ERR3385725/ERR3385725.1
S. italica	Yugu7	ERP115689	SAMEA5727612	ERR3385724	ILLUMINA (HiSeq 2500)	SE	stem	Yugu1-stem2			Genome-wide DNase I-hypersensitive site (DHS) maps from diverse tissues (leaf, stem, and root) in the three grasses	https://sra-downloadb.be-md.ncbi.nlm.nih.gov/sos3/sra-pub-run-25/ERR3385724/ERR3385724.1
S. italica	Yugu8	ERP115689	SAMEA5727611	ERR3385723	ILLUMINA (HiSeq 2500)	SE	stem	Yugu1-stem1			Genome-wide DNase I-hypersensitive site (DHS) maps from diverse tissues (leaf, stem, and root) in the three grasses	https://sra-downloadb.be-md.ncbi.nlm.nih.gov/sos3/sra-pub-run-25/ERR3385723/ERR3385723.1
S. italica	Yugu9	ERP115689	SAMEA5727610	ERR3385722	ILLUMINA (HiSeq 2500)	SE	leaf	Yugu1-leaf3			Genome-wide DNase I-hypersensitive site (DHS) maps from diverse tissues (leaf, stem, and root) in the three grasses	https://sra-downloadb.be-md.ncbi.nlm.nih.gov/sos3/sra-pub-run-25/ERR3385722/ERR3385722.1
S. italica	Yugu10	ERP115689	SAMEA5727609	ERR3385721	ILLUMINA (HiSeq 2500)	SE	leaf	Yugu1-leaf2			Genome-wide DNase I-hypersensitive site (DHS) maps from diverse tissues (leaf, stem, and root) in the three grasses	https://sra-downloadb.be-md.ncbi.nlm.nih.gov/sos3/sra-pub-run-25/ERR3385721/ERR3385721.1
S. italica	Yugu11	ERP115689	SAMEA5727608	ERR3385720	ILLUMINA (HiSeq 2500)	SE	leaf	Yugu1-leaf1			Genome-wide DNase I-hypersensitive site (DHS) maps from diverse tissues (leaf, stem, and root) in the three grasses	https://sra-downloadb.be-md.ncbi.nlm.nih.gov/sos3/sra-pub-run-25/ERR3385720/ERR3385720.1
S. italica		SRP266543	SAMN15159010	SRR11962063	ILLUMINA (HiSeq 2000)	PE	leaf				Setaria italica population genomics inferred from GbS data	https://sra-download.ncbi.nlm.nih.gov/traces/sra56/SRR/011681/SRR11962063
S. italica		SRP266543	SAMN15159011	SRR11962062	ILLUMINA (HiSeq 2000)	PE	leaf				Setaria italica population genomics inferred from GbS data	https://sra-download.ncbi.nlm.nih.gov/traces/sra68/SRR/011681/SRR11962062
S. italica		SRP266543	SAMN15159012	SRR11962061	ILLUMINA (HiSeq 2000)	PE	leaf				Setaria italica population genomics inferred from GbS data	https://sra-download.ncbi.nlm.nih.gov/traces/sra78/SRR/011681/SRR11962061
S. italica		SRP266543	SAMN15159013	SRR11962060	ILLUMINA (HiSeq 2000)	PE	leaf				Setaria italica population genomics inferred from GbS data	https://sra-download.ncbi.nlm.nih.gov/traces/sra74/SRR/011681/SRR11962060
S. italica	Yugu 18	SRP261993	SAMN14930334	SRR11802684	ILLUMINA (HiSeq 2000)	PE	spike	spike at DPA7 rep 1	DPA 7		Setaria italica cultivar:Yugu 18 Raw sequence reads	https://sra-downloadb.be-md.ncbi.nlm.nih.gov/sos3/sra-pub-run-21/SRR11802684/SRR11802684.1
S. italica	Yugu 18	SRP261993	SAMN14930334	SRR11802683	ILLUMINA (HiSeq 2000)	PE	spike	spike at DPA7 rep 2	DPA 7		Setaria italica cultivar:Yugu 18 Raw sequence reads	https://sra-downloadb.be-md.ncbi.nlm.nih.gov/sos3/sra-pub-run-21/SRR11802683/SRR11802683.1
S. italica	Yugu 18	SRP261993	SAMN14930334	SRR11802677	ILLUMINA (HiSeq 2000)	PE	spike	spike at DPA7 rep 3	DPA 7		Setaria italica cultivar:Yugu 18 Raw sequence reads	https://sra-downloadb.be-md.ncbi.nlm.nih.gov/sos3/sra-pub-run-20/SRR11802677/SRR11802677.1
S. italica	Yugu 18	SRP261993	SAMN14930334	SRR11802676	ILLUMINA (HiSeq 2000)	PE	spike	spike at DPA14 rep 1	DPA 14		Setaria italica cultivar:Yugu 18 Raw sequence reads	https://sra-downloadb.be-md.ncbi.nlm.nih.gov/sos3/sra-pub-run-21/SRR11802676/SRR11802676.1
S. italica	Yugu 18	SRP261993	SAMN14930334	SRR11802675	ILLUMINA (HiSeq 2000)	PE	spike	spike at DPA14 rep 2	DPA 14		Setaria italica cultivar:Yugu 18 Raw sequence reads	https://sra-downloadb.be-md.ncbi.nlm.nih.gov/sos3/sra-pub-run-20/SRR11802675/SRR11802675.1
S. italica	Yugu 18	SRP261993	SAMN14930334	SRR11802674	ILLUMINA (HiSeq 2000)	PE	spike	spike at DPA14 rep 3	DPA 14		Setaria italica cultivar:Yugu 18 Raw sequence reads	https://sra-downloadb.be-md.ncbi.nlm.nih.gov/sos3/sra-pub-run-21/SRR11802674/SRR11802674.1
S. italica	Yugu 18	SRP261993	SAMN14930334	SRR11802673	ILLUMINA (HiSeq 2000)	PE	spike	spike at DPA21 rep 1	DPA 21		Setaria italica cultivar:Yugu 18 Raw sequence reads	https://sra-downloadb.be-md.ncbi.nlm.nih.gov/sos3/sra-pub-run-21/SRR11802673/SRR11802673.1
S. italica	Yugu 18	SRP261993	SAMN14930334	SRR11802672	ILLUMINA (HiSeq 2000)	PE	spike	spike at DPA21 rep 2	DPA 21		Setaria italica cultivar:Yugu 18 Raw sequence reads	https://sra-downloadb.be-md.ncbi.nlm.nih.gov/sos3/sra-pub-run-21/SRR11802672/SRR11802672.1
S. italica	Yugu 18	SRP261993	SAMN14930334	SRR11802671	ILLUMINA (HiSeq 2000)	PE	spike	spike at DPA21 rep 3	DPA 21		Setaria italica cultivar:Yugu 18 Raw sequence reads	https://sra-downloadb.be-md.ncbi.nlm.nih.gov/sos3/sra-pub-run-20/SRR11802671/SRR11802671.1
S. italica	Yugu 18	SRP261993	SAMN14930334	SRR11802670	ILLUMINA (HiSeq 2000)	PE	spike	spike at DPA28 rep 1	DPA 28		Setaria italica cultivar:Yugu 18 Raw sequence reads	https://sra-downloadb.be-md.ncbi.nlm.nih.gov/sos3/sra-pub-run-21/SRR11802670/SRR11802670.1
S. italica	Yugu 18	SRP261993	SAMN14930334	SRR11802682	ILLUMINA (HiSeq 2000)	PE	spike	spike at DPA28 rep 2	DPA 28		Setaria italica cultivar:Yugu 18 Raw sequence reads	https://sra-downloadb.be-md.ncbi.nlm.nih.gov/sos3/sra-pub-run-20/SRR11802682/SRR11802682.1
S. italica	Yugu 18	SRP261993	SAMN14930334	SRR11802681	ILLUMINA (HiSeq 2000)	PE	spike	spike at DPA28 rep 3	DPA 28		Setaria italica cultivar:Yugu 18 Raw sequence reads	https://sra-downloadb.be-md.ncbi.nlm.nih.gov/sos3/sra-pub-run-21/SRR11802681/SRR11802681.1
S. italica	Yugu 18	SRP261993	SAMN14930334	SRR11802680	ILLUMINA (HiSeq 2000)	PE	spike	spike at DPA35 rep 1	DPA 35		Setaria italica cultivar:Yugu 18 Raw sequence reads	https://sra-downloadb.be-md.ncbi.nlm.nih.gov/sos3/sra-pub-run-21/SRR11802680/SRR11802680.1
S. italica	Yugu 18	SRP261993	SAMN14930334	SRR11802679	ILLUMINA (HiSeq 2000)	PE	spike	spike at DPA35 rep 2	DPA 35		Setaria italica cultivar:Yugu 18 Raw sequence reads	https://sra-downloadb.be-md.ncbi.nlm.nih.gov/sos3/sra-pub-run-21/SRR11802679/SRR11802679.1
S. italica	Yugu 18	SRP261993	SAMN14930334	SRR11802678	ILLUMINA (HiSeq 2000)	PE	spike	spike at DPA35 rep 3	DPA 35		Setaria italica cultivar:Yugu 18 Raw sequence reads	https://sra-downloadb.be-md.ncbi.nlm.nih.gov/sos3/sra-pub-run-20/SRR11802678/SRR11802678.1
Setaria italica x Setaria viridis	S.italica B100 X S.viridis A10	SRP260434	SAMN14847578	SRR11728061	ILLUMINA (NextSeq 500)	SE	vegetative bud	RIL 17 rep 1	4-leaf stage	16 hours light (28C) 8 hours dark (22C)	Bud transcriptomes of recombinant inbred lines from a Setaria italica X S. viridis F7 mapping population	https://sra-downloadb.be-md.ncbi.nlm.nih.gov/sos3/sra-pub-run-20/SRR11728061/SRR11728061.1
Setaria italica x Setaria viridis	S.italica B100 X S.viridis A10	SRP260434	SAMN14847579	SRR11728060	ILLUMINA (NextSeq 500)	SE	vegetative bud	RIL 17 rep 2	4-leaf stage	16 hours light (28C) 8 hours dark (22C)	Bud transcriptomes of recombinant inbred lines from a Setaria italica X S. viridis F7 mapping population	https://sra-downloadb.be-md.ncbi.nlm.nih.gov/sos3/sra-pub-run-21/SRR11728060/SRR11728060.1
Setaria italica x Setaria viridis	S.italica B100 X S.viridis A10	SRP260434	SAMN14847580	SRR11728054	ILLUMINA (NextSeq 500)	SE	vegetative bud	RIL 17 rep 3	4-leaf stage	16 hours light (28C) 8 hours dark (22C)	Bud transcriptomes of recombinant inbred lines from a Setaria italica X S. viridis F7 mapping population	https://sra-downloadb.be-md.ncbi.nlm.nih.gov/sos3/sra-pub-run-20/SRR11728054/SRR11728054.1
Setaria italica x Setaria viridis	S.italica B100 X S.viridis A10	SRP260434	SAMN14847581	SRR11728053	ILLUMINA (NextSeq 500)	SE	vegetative bud	RIL 36 rep 1	4-leaf stage	16 hours light (28C) 8 hours dark (22C)	Bud transcriptomes of recombinant inbred lines from a Setaria italica X S. viridis F7 mapping population	https://sra-downloadb.be-md.ncbi.nlm.nih.gov/sos3/sra-pub-run-19/SRR11728053/SRR11728053.1
Setaria italica x Setaria viridis	S.italica B100 X S.viridis A10	SRP260434	SAMN14847582	SRR11728052	ILLUMINA (NextSeq 500)	SE	vegetative bud	RIL 36 rep 2	4-leaf stage	16 hours light (28C) 8 hours dark (22C)	Bud transcriptomes of recombinant inbred lines from a Setaria italica X S. viridis F7 mapping population	https://sra-downloadb.be-md.ncbi.nlm.nih.gov/sos3/sra-pub-run-21/SRR11728052/SRR11728052.1
Setaria italica x Setaria viridis	S.italica B100 X S.viridis A10	SRP260434	SAMN14847583	SRR11728051	ILLUMINA (NextSeq 500)	SE	vegetative bud	RIL 36 rep 3	4-leaf stage	16 hours light (28C) 8 hours dark (22C)	Bud transcriptomes of recombinant inbred lines from a Setaria italica X S. viridis F7 mapping population	https://sra-downloadb.be-md.ncbi.nlm.nih.gov/sos3/sra-pub-run-20/SRR11728051/SRR11728051.1
Setaria italica x Setaria viridis	S.italica B100 X S.viridis A10	SRP260434	SAMN14847584	SRR11728050	ILLUMINA (NextSeq 500)	SE	vegetative bud	RIL 44 rep 1	4-leaf stage	16 hours light (28C) 8 hours dark (22C)	Bud transcriptomes of recombinant inbred lines from a Setaria italica X S. viridis F7 mapping population	https://sra-downloadb.be-md.ncbi.nlm.nih.gov/sos3/sra-pub-run-21/SRR11728050/SRR11728050.1
Setaria italica x Setaria viridis	S.italica B100 X S.viridis A10	SRP260434	SAMN14847585	SRR11728049	ILLUMINA (NextSeq 500)	SE	vegetative bud	RIL 44 rep 2	4-leaf stage	16 hours light (28C) 8 hours dark (22C)	Bud transcriptomes of recombinant inbred lines from a Setaria italica X S. viridis F7 mapping population	https://sra-downloadb.be-md.ncbi.nlm.nih.gov/sos3/sra-pub-run-21/SRR11728049/SRR11728049.1
Setaria italica x Setaria viridis	S.italica B100 X S.viridis A10	SRP260434	SAMN14847586	SRR11728048	ILLUMINA (NextSeq 500)	SE	vegetative bud	RIL 44 rep 3	4-leaf stage	16 hours light (28C) 8 hours dark (22C)	Bud transcriptomes of recombinant inbred lines from a Setaria italica X S. viridis F7 mapping population	https://sra-downloadb.be-md.ncbi.nlm.nih.gov/sos3/sra-pub-run-20/SRR11728048/SRR11728048.1
Setaria italica x Setaria viridis	S.italica B100 X S.viridis A10	SRP260434	SAMN14847587	SRR11728047	ILLUMINA (NextSeq 500)	SE	vegetative bud	RIL 66 rep 1	4-leaf stage	16 hours light (28C) 8 hours dark (22C)	Bud transcriptomes of recombinant inbred lines from a Setaria italica X S. viridis F7 mapping population	https://sra-downloadb.be-md.ncbi.nlm.nih.gov/sos3/sra-pub-run-19/SRR11728047/SRR11728047.1
Setaria italica x Setaria viridis	S.italica B100 X S.viridis A10	SRP260434	SAMN14847588	SRR11728059	ILLUMINA (NextSeq 500)	SE	vegetative bud	RIL 66 rep 2	4-leaf stage	16 hours light (28C) 8 hours dark (22C)	Bud transcriptomes of recombinant inbred lines from a Setaria italica X S. viridis F7 mapping population	https://sra-downloadb.be-md.ncbi.nlm.nih.gov/sos3/sra-pub-run-19/SRR11728059/SRR11728059.1
Setaria italica x Setaria viridis	S.italica B100 X S.viridis A10	SRP260434	SAMN14847589	SRR11728058	ILLUMINA (NextSeq 500)	SE	vegetative bud	RIL 66 rep 3	4-leaf stage	16 hours light (28C) 8 hours dark (22C)	Bud transcriptomes of recombinant inbred lines from a Setaria italica X S. viridis F7 mapping population	https://sra-downloadb.be-md.ncbi.nlm.nih.gov/sos3/sra-pub-run-21/SRR11728058/SRR11728058.1
Setaria italica x Setaria viridis	S.italica B100 X S.viridis A10	SRP260434	SAMN14847590	SRR11728057	ILLUMINA (NextSeq 500)	SE	vegetative bud	RIL 139 rep 1	4-leaf stage	16 hours light (28C) 8 hours dark (22C)	Bud transcriptomes of recombinant inbred lines from a Setaria italica X S. viridis F7 mapping population	https://sra-downloadb.be-md.ncbi.nlm.nih.gov/sos3/sra-pub-run-20/SRR11728057/SRR11728057.1
Setaria italica x Setaria viridis	S.italica B100 X S.viridis A10	SRP260434	SAMN14847591	SRR11728056	ILLUMINA (NextSeq 500)	SE	vegetative bud	RIL 139 rep 2	4-leaf stage	16 hours light (28C) 8 hours dark (22C)	Bud transcriptomes of recombinant inbred lines from a Setaria italica X S. viridis F7 mapping population	https://sra-downloadb.be-md.ncbi.nlm.nih.gov/sos3/sra-pub-run-19/SRR11728056/SRR11728056.1
Setaria italica x Setaria viridis	S.italica B100 X S.viridis A10	SRP260434	SAMN14847592	SRR11728055	ILLUMINA (NextSeq 500)	SE	vegetative bud	RIL 139 rep 3	4-leaf stage	16 hours light (28C) 8 hours dark (22C)	Bud transcriptomes of recombinant inbred lines from a Setaria italica X S. viridis F7 mapping population	https://sra-downloadb.be-md.ncbi.nlm.nih.gov/sos3/sra-pub-run-20/SRR11728055/SRR11728055.1
S.italica	JG 39	SRP263442	SAMN14826401	SRR11840501	ILLUMINA (HiSeq 4000)	PE	seed	Seed development S4 stage of JG 39	seed development		Transcriptome of foxtail millet during seed development	https://sra-downloadb.be-md.ncbi.nlm.nih.gov/sos3/sra-pub-run-21/SRR11840501/SRR11840501.1
S.italica	JG 39	SRP263442	SAMN14826401	SRR11840502	ILLUMINA (HiSeq 4000)	PE	seed	Seed development S4 stage of JG 39	seed development		Transcriptome of foxtail millet during seed development	https://sra-downloadb.be-md.ncbi.nlm.nih.gov/sos3/sra-pub-run-21/SRR11840502/SRR11840502.1
S.italica	JG 39	SRP263442	SAMN14826401	SRR11840503	ILLUMINA (HiSeq 4000)	PE	seed	Seed development S4 stage of JG 39	seed development		Transcriptome of foxtail millet during seed development	https://sra-downloadb.be-md.ncbi.nlm.nih.gov/sos3/sra-pub-run-19/SRR11840503/SRR11840503.1
S.italica	JG 39	SRP263442	SAMN14826401	SRR11840505	ILLUMINA (HiSeq 4000)	PE	seed	Seed development S3 stage of JG 39	seed development		Transcriptome of foxtail millet during seed development	https://sra-downloadb.be-md.ncbi.nlm.nih.gov/sos3/sra-pub-run-19/SRR11840505/SRR11840505.1
S.italica	JG 39	SRP263442	SAMN14826401	SRR11840506	ILLUMINA (HiSeq 4000)	PE	seed	Seed development S3 stage of JG 39	seed development		Transcriptome of foxtail millet during seed development	https://sra-downloadb.be-md.ncbi.nlm.nih.gov/sos3/sra-pub-run-19/SRR11840506/SRR11840506.1
S.italica	JG 39	SRP263442	SAMN14826401	SRR11840507	ILLUMINA (HiSeq 4000)	PE	seed	Seed development S3 stage of JG 39	seed development		Transcriptome of foxtail millet during seed development	https://sra-downloadb.be-md.ncbi.nlm.nih.gov/sos3/sra-pub-run-19/SRR11840507/SRR11840507.1
S.italica	JG 39	SRP263442	SAMN14826401	SRR11840508	ILLUMINA (HiSeq 4000)	PE	seed	Seed development S2 stage of JG 39	seed development		Transcriptome of foxtail millet during seed development	https://sra-downloadb.be-md.ncbi.nlm.nih.gov/sos3/sra-pub-run-19/SRR11840508/SRR11840508.1
S.italica	JG 39	SRP263442	SAMN14826401	SRR11840509	ILLUMINA (HiSeq 4000)	PE	seed	Seed development S2 stage of JG 39	seed development		Transcriptome of foxtail millet during seed development	https://sra-downloadb.be-md.ncbi.nlm.nih.gov/sos3/sra-pub-run-21/SRR11840509/SRR11840509.1
S.italica	JG 39	SRP263442	SAMN14826401	SRR11840510	ILLUMINA (HiSeq 4000)	PE	seed	Seed development S2 stage of JG 39	seed development		Transcriptome of foxtail millet during seed development	https://sra-downloadb.be-md.ncbi.nlm.nih.gov/sos3/sra-pub-run-21/SRR11840510/SRR11840510.1
S.italica	JG 39	SRP263442	SAMN14826401	SRR11840511	ILLUMINA (HiSeq 4000)	PE	seed	Seed development S1 stage of JG 39	seed development		Transcriptome of foxtail millet during seed development	https://sra-downloadb.be-md.ncbi.nlm.nih.gov/sos3/sra-pub-run-20/SRR11840511/SRR11840511.1
S.italica	JG 39	SRP263442	SAMN14826401	SRR11840512	ILLUMINA (HiSeq 4000)	PE	seed	Seed development S1 stage of JG 39	seed development		Transcriptome of foxtail millet during seed development	https://sra-downloadb.be-md.ncbi.nlm.nih.gov/sos3/sra-pub-run-20/SRR11840512/SRR11840512.1
S.italica	JG 39	SRP263442	SAMN14826401	SRR11840513	ILLUMINA (HiSeq 4000)	PE	seed	Seed development S1 stage of JG 39	seed development		Transcriptome of foxtail millet during seed development	https://sra-downloadb.be-md.ncbi.nlm.nih.gov/sos3/sra-pub-run-20/SRR11840513/SRR11840513.1
S.italica	JG 35	SRP263442	SAMN14825906	SRR11840494	ILLUMINA (HiSeq 4000)	PE	seed	Seed development S4 stage of JG 35	seed development		Transcriptome of foxtail millet during seed development	https://sra-downloadb.be-md.ncbi.nlm.nih.gov/sos3/sra-pub-run-21/SRR11840494/SRR11840494.1
S.italica	JG 35	SRP263442	SAMN14825906	SRR11840495	ILLUMINA (HiSeq 4000)	PE	seed	Seed development S4 stage of JG 35	seed development		Transcriptome of foxtail millet during seed development	https://sra-downloadb.be-md.ncbi.nlm.nih.gov/sos3/sra-pub-run-21/SRR11840495/SRR11840495.1
S.italica	JG 35	SRP263442	SAMN14825906	SRR11840496	ILLUMINA (HiSeq 4000)	PE	seed	Seed development S3 stage of JG 35	seed development		Transcriptome of foxtail millet during seed development	https://sra-downloadb.be-md.ncbi.nlm.nih.gov/sos3/sra-pub-run-19/SRR11840496/SRR11840496.1
S.italica	JG 35	SRP263442	SAMN14825906	SRR11840497	ILLUMINA (HiSeq 4000)	PE	seed	Seed development S3 stage of JG 35	seed development		Transcriptome of foxtail millet during seed development	https://sra-downloadb.be-md.ncbi.nlm.nih.gov/sos3/sra-pub-run-21/SRR11840497/SRR11840497.1
S.italica	JG 35	SRP263442	SAMN14825906	SRR11840498	ILLUMINA (HiSeq 4000)	PE	seed	Seed development S3 stage of JG 35	seed development		Transcriptome of foxtail millet during seed development	https://sra-downloadb.be-md.ncbi.nlm.nih.gov/sos3/sra-pub-run-19/SRR11840498/SRR11840498.1
S.italica	JG 35	SRP263442	SAMN14825906	SRR11840499	ILLUMINA (HiSeq 4000)	PE	seed	Seed development S2 stage of JG 35	seed development		Transcriptome of foxtail millet during seed development	https://sra-downloadb.be-md.ncbi.nlm.nih.gov/sos3/sra-pub-run-21/SRR11840499/SRR11840499.1
S.italica	JG 35	SRP263442	SAMN14825906	SRR11840500	ILLUMINA (HiSeq 4000)	PE	seed	Seed development S2 stage of JG 35	seed development		Transcriptome of foxtail millet during seed development	https://sra-downloadb.be-md.ncbi.nlm.nih.gov/sos3/sra-pub-run-20/SRR11840500/SRR11840500.1
S.italica	JG 35	SRP263442	SAMN14825906	SRR11840504	ILLUMINA (HiSeq 4000)	PE	seed	Seed development S2 stage of JG 35	seed development		Transcriptome of foxtail millet during seed development	https://sra-downloadb.be-md.ncbi.nlm.nih.gov/sos3/sra-pub-run-20/SRR11840504/SRR11840504.1
S.italica	JG 35	SRP263442	SAMN14825906	SRR11840514	ILLUMINA (HiSeq 4000)	PE	seed	Seed development S4 stage of JG 35	seed development		Transcriptome of foxtail millet during seed development	https://sra-downloadb.be-md.ncbi.nlm.nih.gov/sos3/sra-pub-run-20/SRR11840514/SRR11840514.1
S.italica	JG 35	SRP263442	SAMN14825906	SRR11840515	ILLUMINA (HiSeq 4000)	PE	seed	Seed development S1 stage of JG 35	seed development		Transcriptome of foxtail millet during seed development	https://sra-downloadb.be-md.ncbi.nlm.nih.gov/sos3/sra-pub-run-20/SRR11840515/SRR11840515.1
S.italica	JG 35	SRP263442	SAMN14825906	SRR11840516	ILLUMINA (HiSeq 4000)	PE	seed	Seed development S1 stage of JG 35	seed development		Transcriptome of foxtail millet during seed development	https://sra-downloadb.be-md.ncbi.nlm.nih.gov/sos3/sra-pub-run-20/SRR11840516/SRR11840516.1
S.italica	Jigu 20	SRP258797	SAMN14667513	SRR11621933	ILLUMINA (HiSeq 4000)	PE	root	roots after rehydration	2-weeks seedlings	Drought and rehydration	Transcriptome of foxtail millet	https://sra-download.ncbi.nlm.nih.gov/traces/sra35/SRR/011349/SRR11621933
S.italica	Jigu 19	SRP258797	SAMN14667512	SRR11621934	ILLUMINA (HiSeq 4000)	PE	root	roots after 9-days-drought	2-weeks seedlings	Drought	Transcriptome of foxtail millet	https://sra-download.ncbi.nlm.nih.gov/traces/sra38/SRR/011349/SRR11621934
S.italica	Jigu 18	SRP258797	SAMN14667511	SRR11621935	ILLUMINA (HiSeq 4000)	PE	root	roots of well-watered	2-weeks seedlings	water	Transcriptome of foxtail millet	https://sra-download.ncbi.nlm.nih.gov/traces/sra26/SRR/011349/SRR11621935
S.italica	Jigu 17	SRP258797	SAMN14667510	SRR11621936	ILLUMINA (HiSeq 4000)	PE	leaf	leaves after rehydration	2-weeks seedlings	Drought and rehydration	Transcriptome of foxtail millet	https://sra-download.ncbi.nlm.nih.gov/traces/sra30/SRR/011349/SRR11621936
S.italica	Jigu 16	SRP258797	SAMN14667509	SRR11621937	ILLUMINA (HiSeq 4000)	PE	leaf	leaves after 9-days-drought	2-weeks seedlings	Drought	Transcriptome of foxtail millet	https://sra-download.ncbi.nlm.nih.gov/traces/sra48/SRR/011349/SRR11621937
S.italica	Jigu 16	SRP258797	SAMN14667508	SRR11621938	ILLUMINA (HiSeq 4000)	PE	leaf	leaves of well-watered	2-weeks seedlings	water	Transcriptome of foxtail millet	https://sra-download.ncbi.nlm.nih.gov/traces/sra24/SRR/011349/SRR11621938
S.italica	GS-455	SRP256534	SAMN14589771	SRR11551833	ILLUMINA (HiSeq 2500)	PE	Flag Leaf_ABCD01		15 days post anthesis_EFGH		Transcriptomic landscape of nitrogen responsiveness in C4 model crop S.italica to contrasting nitrogen nutrition regimes	https://sra-downloadb.be-md.ncbi.nlm.nih.gov/sos3/sra-pub-run-21/SRR11551833/SRR11551833.1
S.italica	GS-455	SRP256534	SAMN14589769	SRR11551834	ILLUMINA (HiSeq 2500)	PE	Flag Leaf_UVW01		15 days post anthesis_XYZ		Transcriptomic landscape of nitrogen responsiveness in C4 model crop S.italica to contrasting nitrogen nutrition regimes	https://sra-downloadb.be-md.ncbi.nlm.nih.gov/sos3/sra-pub-run-21/SRR11551834/SRR11551834.1
S.italica	GS-455	SRP256534	SAMN14589767	SRR11551836	ILLUMINA (HiSeq 2500)	PE	Flag Leaf_OPQ01		15 days post anthesis_RST		Transcriptomic landscape of nitrogen responsiveness in C4 model crop S.italica to contrasting nitrogen nutrition regimes	https://sra-downloadb.be-md.ncbi.nlm.nih.gov/sos3/sra-pub-run-19/SRR11551836/SRR11551836.1
S.italica	GS-455	SRP256534	SAMN14589765	SRR11551837	ILLUMINA (HiSeq 2500)	PE	Flag Leaf_IJK01		15 days post anthesis_LMN		Transcriptomic landscape of nitrogen responsiveness in C4 model crop S.italica to contrasting nitrogen nutrition regimes	https://sra-downloadb.be-md.ncbi.nlm.nih.gov/sos3/sra-pub-run-19/SRR11551837/SRR11551837.1
S.italica	GS-455	SRP256534	SAMN14589763	SRR11551838	ILLUMINA (HiSeq 2500)	PE	Flag Leaf_DEF01		15 days post anthesis_DEF		Transcriptomic landscape of nitrogen responsiveness in C4 model crop S.italica to contrasting nitrogen nutrition regimes	https://sra-downloadb.be-md.ncbi.nlm.nih.gov/sos3/sra-pub-run-21/SRR11551838/SRR11551838.1
S.italica	GS-455	SRP256534	SAMN14589761	SRR11551839	ILLUMINA (HiSeq 2500)	PE	Flag Leaf_YZ01		15 days post anthesis_YZ		Transcriptomic landscape of nitrogen responsiveness in C4 model crop S.italica to contrasting nitrogen nutrition regimes	https://sra-downloadb.be-md.ncbi.nlm.nih.gov/sos3/sra-pub-run-19/SRR11551839/SRR11551839.1
S.italica	IC308972	SRP256534	SAMN14589759	SRR11551840	ILLUMINA (HiSeq 2500)	PE	Flag Leaf_UV01		15 days post anthesis_UV		Transcriptomic landscape of nitrogen responsiveness in C4 model crop S.italica to contrasting nitrogen nutrition regimes	https://sra-downloadb.be-md.ncbi.nlm.nih.gov/sos3/sra-pub-run-21/SRR11551840/SRR11551840.1
S.italica	IC308972	SRP256534	SAMN14589757	SRR11551830	ILLUMINA (HiSeq 2500)	PE	Flag Leaf_QR01		15 days post anthesis_QR		Transcriptomic landscape of nitrogen responsiveness in C4 model crop S.italica to contrasting nitrogen nutrition regimes	https://sra-downloadb.be-md.ncbi.nlm.nih.gov/sos3/sra-pub-run-19/SRR11551830/SRR11551830.1
S.italica	IC308972	SRP256534	SAMN14589755	SRR11551831	ILLUMINA (HiSeq 2500)	PE	Flag Leaf_MN01		15 days post anthesis_MN		Transcriptomic landscape of nitrogen responsiveness in C4 model crop S.italica to contrasting nitrogen nutrition regimes	https://sra-downloadb.be-md.ncbi.nlm.nih.gov/sos3/sra-pub-run-21/SRR11551831/SRR11551831.1
S.italica	IC308972	SRP256534	SAMN14589753	SRR11551832	ILLUMINA (HiSeq 2500)	PE	Flag Leaf_IJ01		15 days post anthesis_IJ		Transcriptomic landscape of nitrogen responsiveness in C4 model crop S.italica to contrasting nitrogen nutrition regimes	https://sra-downloadb.be-md.ncbi.nlm.nih.gov/sos3/sra-pub-run-19/SRR11551832/SRR11551832.1
S.italica	IC308972	SRP256534	SAMN14589751	SRR11551835	ILLUMINA (HiSeq 2500)	PE	Flag Leaf_EF01		15 days post anthesis_EF		Transcriptomic landscape of nitrogen responsiveness in C4 model crop S.italica to contrasting nitrogen nutrition regimes	https://sra-downloadb.be-md.ncbi.nlm.nih.gov/sos3/sra-pub-run-20/SRR11551835/SRR11551835.1
S.italica	IC308972	SRP256534	SAMN14589749	SRR11551841	ILLUMINA (HiSeq 2500)	PE	Flag Leaf_AB01		15 days post anthesis_AB		Transcriptomic landscape of nitrogen responsiveness in C4 model crop S.italica to contrasting nitrogen nutrition regimes	https://sra-downloadb.be-md.ncbi.nlm.nih.gov/sos3/sra-pub-run-21/SRR11551841/SRR11551841.1
S.italica	Yugu 1	SRP255077	SAMN14523734	SRR11472837	ILLUMINA (HiSeq 2500)	PE	L1 tiller buds		16 days after planting		Molecular Regulation of Tiller Growth in Seteria	https://sra-downloadb.be-md.ncbi.nlm.nih.gov/sos3/sra-pub-run-21/SRR11472837/SRR11472837.1
S.italica	Yugu 1	SRP255077	SAMN14523733	SRR11472838	ILLUMINA (HiSeq 2500)	PE	L1 tiller buds		16 days after planting		Molecular Regulation of Tiller Growth in Seteria	https://sra-downloadb.be-md.ncbi.nlm.nih.gov/sos3/sra-pub-run-19/SRR11472838/SRR11472838.1
S.italica	Yugu 1	SRP255077	SAMN14523732	SRR11472839	ILLUMINA (HiSeq 2500)	PE	L1 tiller buds		16 days after planting		Molecular Regulation of Tiller Growth in Seteria	https://sra-downloadb.be-md.ncbi.nlm.nih.gov/sos3/sra-pub-run-20/SRR11472839/SRR11472839.1
S.italica	Yugu 1	SRP255077	SAMN14523731	SRR11472840	ILLUMINA (HiSeq 2500)	PE	L1 tiller buds		14 days after planting		Molecular Regulation of Tiller Growth in Seteria	https://sra-downloadb.be-md.ncbi.nlm.nih.gov/sos3/sra-pub-run-19/SRR11472840/SRR11472840.1
S.italica	Yugu 1	SRP255077	SAMN14523730	SRR11472841	ILLUMINA (HiSeq 2500)	PE	L1 tiller buds		14 days after planting		Molecular Regulation of Tiller Growth in Seteria	https://sra-downloadb.be-md.ncbi.nlm.nih.gov/sos3/sra-pub-run-20/SRR11472841/SRR11472841.1
S.italica	Yugu 1	SRP255077	SAMN14523729	SRR11472842	ILLUMINA (HiSeq 2500)	PE	L1 tiller buds		14 days after planting		Molecular Regulation of Tiller Growth in Seteria	https://sra-downloadb.be-md.ncbi.nlm.nih.gov/sos3/sra-pub-run-19/SRR11472842/SRR11472842.1
S.italica	Yugu 1	SRP255077	SAMN14523728	SRR11472843	ILLUMINA (HiSeq 2500)	PE	L1 tiller buds		12 days after planting		Molecular Regulation of Tiller Growth in Seteria	https://sra-downloadb.be-md.ncbi.nlm.nih.gov/sos3/sra-pub-run-21/SRR11472843/SRR11472843.1
S.italica	Yugu 1	SRP255077	SAMN14523727	SRR11472844	ILLUMINA (HiSeq 2500)	PE	L1 tiller buds		12 days after planting		Molecular Regulation of Tiller Growth in Seteria	https://sra-downloadb.be-md.ncbi.nlm.nih.gov/sos3/sra-pub-run-21/SRR11472844/SRR11472844.1
S.italica	Yugu 1	SRP255077	SAMN14523726	SRR11472829	ILLUMINA (HiSeq 2500)	PE	L1 tiller buds		12 days after planting		Molecular Regulation of Tiller Growth in Seteria	https://sra-downloadb.be-md.ncbi.nlm.nih.gov/sos3/sra-pub-run-21/SRR11472829/SRR11472829.1
S.italica	Yugu 1	SRP254420	SAMN14480612	SRR11442871	ILLUMINA (HiSeq 2500)	PE	leaf		Fully expanded thrid leaves	72 hours	Interspecific analysis of diurnal gene regulation in panicoid grasses identifies known and novel regulatory motifs	https://sra-downloadb.be-md.ncbi.nlm.nih.gov/sos3/sra-pub-run-19/SRR11442871/SRR11442871.1
S.italica	Yugu 1	SRP254420	SAMN14480613	SRR11442872	ILLUMINA (HiSeq 2500)	PE	leaf		Fully expanded thrid leaves	69 hours	Interspecific analysis of diurnal gene regulation in panicoid grasses identifies known and novel regulatory motifs	https://sra-downloadb.be-md.ncbi.nlm.nih.gov/sos3/sra-pub-run-19/SRR11442872/SRR11442872.1
S.italica	Yugu 1	SRP254420	SAMN14480614	SRR11442838	ILLUMINA (HiSeq 2500)	PE	leaf		Fully expanded thrid leaves	66 hours	Interspecific analysis of diurnal gene regulation in panicoid grasses identifies known and novel regulatory motifs	https://sra-downloadb.be-md.ncbi.nlm.nih.gov/sos3/sra-pub-run-20/SRR11442838/SRR11442838.1
S.italica	Yugu 1	SRP254420	SAMN14480615	SRR11442839	ILLUMINA (HiSeq 2500)	PE	leaf		Fully expanded thrid leaves	63 hours	Interspecific analysis of diurnal gene regulation in panicoid grasses identifies known and novel regulatory motifs	https://sra-downloadb.be-md.ncbi.nlm.nih.gov/sos3/sra-pub-run-20/SRR11442839/SRR11442839.1
S.italica	Yugu 1	SRP254420	SAMN14480616	SRR11442840	ILLUMINA (HiSeq 2500)	PE	leaf		Fully expanded thrid leaves	60 hours	Interspecific analysis of diurnal gene regulation in panicoid grasses identifies known and novel regulatory motifs	https://sra-downloadb.be-md.ncbi.nlm.nih.gov/sos3/sra-pub-run-20/SRR11442840/SRR11442840.1
S.italica	Yugu 1	SRP254420	SAMN14480617	SRR11442841	ILLUMINA (HiSeq 2500)	PE	leaf		Fully expanded thrid leaves	57 hours	Interspecific analysis of diurnal gene regulation in panicoid grasses identifies known and novel regulatory motifs	https://sra-downloadb.be-md.ncbi.nlm.nih.gov/sos3/sra-pub-run-19/SRR11442841/SRR11442841.1
S.italica	Yugu 1	SRP254420	SAMN14480618	SRR11442842	ILLUMINA (HiSeq 2500)	PE	leaf		Fully expanded thrid leaves	54 hours	Interspecific analysis of diurnal gene regulation in panicoid grasses identifies known and novel regulatory motifs	https://sra-downloadb.be-md.ncbi.nlm.nih.gov/sos3/sra-pub-run-21/SRR11442842/SRR11442842.1
S.italica	Yugu 1	SRP254420	SAMN14480619	SRR11442843	ILLUMINA (HiSeq 2500)	PE	leaf		Fully expanded thrid leaves	51 hours	Interspecific analysis of diurnal gene regulation in panicoid grasses identifies known and novel regulatory motifs	https://sra-downloadb.be-md.ncbi.nlm.nih.gov/sos3/sra-pub-run-19/SRR11442843/SRR11442843.1
S.italica	Yugu 1	SRP254420	SAMN14480620	SRR11442844	ILLUMINA (HiSeq 2500)	PE	leaf		Fully expanded thrid leaves	48 hours	Interspecific analysis of diurnal gene regulation in panicoid grasses identifies known and novel regulatory motifs	https://sra-downloadb.be-md.ncbi.nlm.nih.gov/sos3/sra-pub-run-20/SRR11442844/SRR11442844.1
S.italica	Yugu 1	SRP254420	SAMN14480621	SRR11442845	ILLUMINA (HiSeq 2500)	PE	leaf		Fully expanded thrid leaves	45 hours	Interspecific analysis of diurnal gene regulation in panicoid grasses identifies known and novel regulatory motifs	https://sra-downloadb.be-md.ncbi.nlm.nih.gov/sos3/sra-pub-run-21/SRR11442845/SRR11442845.1
S.italica	Yugu 1	SRP254420	SAMN14480622	SRR11442846	ILLUMINA (HiSeq 2500)	PE	leaf		Fully expanded thrid leaves	42 hours	Interspecific analysis of diurnal gene regulation in panicoid grasses identifies known and novel regulatory motifs	https://sra-downloadb.be-md.ncbi.nlm.nih.gov/sos3/sra-pub-run-20/SRR11442846/SRR11442846.1
S.italica	Yugu 1	SRP254420	SAMN14480623	SRR11442847	ILLUMINA (HiSeq 2500)	PE	leaf		Fully expanded thrid leaves	39 hours	Interspecific analysis of diurnal gene regulation in panicoid grasses identifies known and novel regulatory motifs	https://sra-downloadb.be-md.ncbi.nlm.nih.gov/sos3/sra-pub-run-20/SRR11442847/SRR11442847.1
S.italica	Yugu 1	SRP254420	SAMN14480624	SRR11442849	ILLUMINA (HiSeq 2500)	PE	leaf		Fully expanded thrid leaves	36 hours	Interspecific analysis of diurnal gene regulation in panicoid grasses identifies known and novel regulatory motifs	https://sra-downloadb.be-md.ncbi.nlm.nih.gov/sos3/sra-pub-run-21/SRR11442849/SRR11442849.1
S.italica	Yugu 1	SRP254420	SAMN14480625	SRR11442850	ILLUMINA (HiSeq 2500)	PE	leaf		Fully expanded thrid leaves	33 hours	Interspecific analysis of diurnal gene regulation in panicoid grasses identifies known and novel regulatory motifs	https://sra-downloadb.be-md.ncbi.nlm.nih.gov/sos3/sra-pub-run-20/SRR11442850/SRR11442850.1
S.italica	Yugu 1	SRP254420	SAMN14480626	SRR11442851	ILLUMINA (HiSeq 2500)	PE	leaf		Fully expanded thrid leaves	30 hours	Interspecific analysis of diurnal gene regulation in panicoid grasses identifies known and novel regulatory motifs	https://sra-downloadb.be-md.ncbi.nlm.nih.gov/sos3/sra-pub-run-20/SRR11442851/SRR11442851.1
S.italica	Yugu 1	SRP254420	SAMN14480627	SRR11442852	ILLUMINA (HiSeq 2500)	PE	leaf		Fully expanded thrid leaves	27 hours	Interspecific analysis of diurnal gene regulation in panicoid grasses identifies known and novel regulatory motifs	https://sra-downloadb.be-md.ncbi.nlm.nih.gov/sos3/sra-pub-run-20/SRR11442852/SRR11442852.1
S.italica	Yugu 1	SRP254420	SAMN14480628	SRR11442853	ILLUMINA (HiSeq 2500)	PE	leaf		Fully expanded thrid leaves	24 hours	Interspecific analysis of diurnal gene regulation in panicoid grasses identifies known and novel regulatory motifs	https://sra-downloadb.be-md.ncbi.nlm.nih.gov/sos3/sra-pub-run-19/SRR11442853/SRR11442853.1
S.italica	Yugu 1	SRP254420	SAMN14480629	SRR11442854	ILLUMINA (HiSeq 2500)	PE	leaf		Fully expanded thrid leaves	21 hours	Interspecific analysis of diurnal gene regulation in panicoid grasses identifies known and novel regulatory motifs	https://sra-downloadb.be-md.ncbi.nlm.nih.gov/sos3/sra-pub-run-19/SRR11442854/SRR11442854.1
S.italica	Yugu 1	SRP254420	SAMN14480630	SRR11442855	ILLUMINA (HiSeq 2500)	PE	leaf		Fully expanded thrid leaves	18 hours	Interspecific analysis of diurnal gene regulation in panicoid grasses identifies known and novel regulatory motifs	https://sra-downloadb.be-md.ncbi.nlm.nih.gov/sos3/sra-pub-run-19/SRR11442855/SRR11442855.1
S.italica	Yugu 1	SRP254420	SAMN14480631	SRR11442856	ILLUMINA (HiSeq 2500)	PE	leaf		Fully expanded thrid leaves	15 hours	Interspecific analysis of diurnal gene regulation in panicoid grasses identifies known and novel regulatory motifs	https://sra-downloadb.be-md.ncbi.nlm.nih.gov/sos3/sra-pub-run-19/SRR11442856/SRR11442856.1
S.italica	Yugu 1	SRP254420	SAMN14480632	SRR11442857	ILLUMINA (HiSeq 2500)	PE	leaf		Fully expanded thrid leaves	12 hours	Interspecific analysis of diurnal gene regulation in panicoid grasses identifies known and novel regulatory motifs	https://sra-downloadb.be-md.ncbi.nlm.nih.gov/sos3/sra-pub-run-21/SRR11442857/SRR11442857.1
S.italica	Yugu 1	SRP254420	SAMN14480633	SRR11442858	ILLUMINA (HiSeq 2500)	PE	leaf		Fully expanded thrid leaves	9 hours	Interspecific analysis of diurnal gene regulation in panicoid grasses identifies known and novel regulatory motifs	https://sra-downloadb.be-md.ncbi.nlm.nih.gov/sos3/sra-pub-run-20/SRR11442858/SRR11442858.1
S.italica	Yugu 1	SRP254420	SAMN14480634	SRR11442860	ILLUMINA (HiSeq 2500)	PE	leaf		Fully expanded thrid leaves	6 hours	Interspecific analysis of diurnal gene regulation in panicoid grasses identifies known and novel regulatory motifs	https://sra-downloadb.be-md.ncbi.nlm.nih.gov/sos3/sra-pub-run-21/SRR11442860/SRR11442860.1
S.italica	Yugu 1	SRP254420	SAMN14480635	SRR11442861	ILLUMINA (HiSeq 2500)	PE	leaf		Fully expanded thrid leaves	3 hours	Interspecific analysis of diurnal gene regulation in panicoid grasses identifies known and novel regulatory motifs	https://sra-downloadb.be-md.ncbi.nlm.nih.gov/sos3/sra-pub-run-19/SRR11442861/SRR11442861.1
S.italica	siaux1-1 mutant	ERP119098		ERR3774164	ILLUMINA (HiSeq 2500)	PE			mature stage		resequencing 2 siaux1 mutants	not available
S.italica	F2 with green pulvinus	SRP246796	SAMN13972364	SRR11003408	ILLUMINA (HiSeq 2000)	PE	leaf		heading stage		SLAF-seq for association analysis of the color of pulvinus and leaf sheath in foxtail millet	https://sra-downloadb.be-md.ncbi.nlm.nih.gov/sos3/sra-pub-run-21/SRR11003408/SRR11003408.1
S.italica	F2 with purple pulvinus	SRP246796	SAMN13972365	SRR11003409	ILLUMINA (HiSeq 2000)	PE	leaf		heading stage		SLAF-seq for association analysis of the color of pulvinus and leaf sheath in foxtail millet	https://sra-downloadb.be-md.ncbi.nlm.nih.gov/sos3/sra-pub-run-20/SRR11003409/SRR11003409.1
S.italica	Yugu 1	SRP246796	SAMN13972366	SRR11003410	ILLUMINA (HiSeq 2000)	PE	leaf		heading stage		SLAF-seq for association analysis of the color of pulvinus and leaf sheath in foxtail millet	https://sra-downloadb.be-md.ncbi.nlm.nih.gov/sos3/sra-pub-run-21/SRR11003410/SRR11003410.1
S.italica	Shi-Li-Xiang	SRP246796	SAMN13972367	SRR11003411	ILLUMINA (HiSeq 2000)	PE	leaf		heading stage		SLAF-seq for association analysis of the color of pulvinus and leaf sheath in foxtail millet	https://sra-downloadb.be-md.ncbi.nlm.nih.gov/sos3/sra-pub-run-20/SRR11003411/SRR11003411.1
S.italica		SRP241959	SAMN13863845	SRR10894722	ILLUMINA (HiSeq X Ten)	PE	leaf blade			drought +HA treatment	Mechanisms of humic acid on foxtail millet under drought conditions	https://sra-downloadb.be-md.ncbi.nlm.nih.gov/sos3/sra-pub-run-20/SRR10894722/SRR10894722.1
S.italica		SRP241959	SAMN13863844	SRR10894723	ILLUMINA (HiSeq X Ten)	PE	leaf blade			drought +HA treatment	Mechanisms of humic acid on foxtail millet under drought conditions	https://sra-downloadb.be-md.ncbi.nlm.nih.gov/sos3/sra-pub-run-19/SRR10894723/SRR10894723.1
S.italica		SRP241959	SAMN13863843	SRR10894724	ILLUMINA (HiSeq X Ten)	PE	leaf blade			drought +HA treatment	Mechanisms of humic acid on foxtail millet under drought conditions	https://sra-downloadb.be-md.ncbi.nlm.nih.gov/sos3/sra-pub-run-20/SRR10894724/SRR10894724.1
S.italica		SRP241959	SAMN13863841	SRR10894725	ILLUMINA (HiSeq X Ten)	PE	leaf blade			Drought	Mechanisms of humic acid on foxtail millet under drought conditions	https://sra-downloadb.be-md.ncbi.nlm.nih.gov/sos3/sra-pub-run-21/SRR10894725/SRR10894725.1
S.italica		SRP241959	SAMN13863841	SRR10894726	ILLUMINA (HiSeq X Ten)	PE	leaf blade			Drought	Mechanisms of humic acid on foxtail millet under drought conditions	https://sra-downloadb.be-md.ncbi.nlm.nih.gov/sos3/sra-pub-run-21/SRR10894726/SRR10894726.1
S.italica		SRP241959	SAMN13863840	SRR10894727	ILLUMINA (HiSeq X Ten)	PE	leaf blade			Drought	Mechanisms of humic acid on foxtail millet under drought conditions	https://sra-downloadb.be-md.ncbi.nlm.nih.gov/sos3/sra-pub-run-19/SRR10894727/SRR10894727.1
S.italica		SRP241959	SAMN13863839	SRR10894728	ILLUMINA (HiSeq X Ten)	PE	leaf blade			normal control	Mechanisms of humic acid on foxtail millet under drought conditions	https://sra-downloadb.be-md.ncbi.nlm.nih.gov/sos3/sra-pub-run-20/SRR10894728/SRR10894728.1
S.italica		SRP241959	SAMN13863838	SRR10894729	ILLUMINA (HiSeq X Ten)	PE	leaf blade			normal control	Mechanisms of humic acid on foxtail millet under drought conditions	https://sra-downloadb.be-md.ncbi.nlm.nih.gov/sos3/sra-pub-run-19/SRR10894729/SRR10894729.1
S.italica		SRP241959	SAMN13863837	SRR10894730	ILLUMINA (HiSeq X Ten)	PE	leaf blade			normal control	Mechanisms of humic acid on foxtail millet under drought conditions	https://sra-downloadb.be-md.ncbi.nlm.nih.gov/sos3/sra-pub-run-20/SRR10894730/SRR10894730.1
S.italica	cultivar 5058	SRP251505	SAMN13335990	SRR11235115	ILLUMINA (HiSeq 4000)	PE	leaf		15 days	untreated	Setaria italica cultivar:Yugu 18 and 5058 Transcriptome or Gene expression	https://sra-downloadb.be-md.ncbi.nlm.nih.gov/sos3/sra-pub-run-21/SRR11235115/SRR11235115.1
S.italica	cultivar 5058	SRP251505	SAMN13335990	SRR11235114	ILLUMINA (HiSeq 4000)	PE	leaf		15 days	untreated	Setaria italica cultivar:Yugu 18 and 5058 Transcriptome or Gene expression	https://sra-downloadb.be-md.ncbi.nlm.nih.gov/sos3/sra-pub-run-21/SRR11235114/SRR11235114.1
S.italica	cultivar 5058	SRP251505	SAMN13335990	SRR11235113	ILLUMINA (HiSeq 4000)	PE	leaf		15 days	untreated	Setaria italica cultivar:Yugu 18 and 5058 Transcriptome or Gene expression	https://sra-downloadb.be-md.ncbi.nlm.nih.gov/sos3/sra-pub-run-21/SRR11235113/SRR11235113.1
S.italica	Yugu 18	SRP251505	SAMN13335989	SRR11235116	ILLUMINA (HiSeq 4000)	PE	leaf		15 days	untreated	Setaria italica cultivar:Yugu 18 and 5058 Transcriptome or Gene expression	https://sra-downloadb.be-md.ncbi.nlm.nih.gov/sos3/sra-pub-run-21/SRR11235116/SRR11235116.1
S.italica	Yugu 18	SRP251505	SAMN13335989	SRR11235117	ILLUMINA (HiSeq 4000)	PE	leaf		15 days	untreated	Setaria italica cultivar:Yugu 18 and 5058 Transcriptome or Gene expression	https://sra-downloadb.be-md.ncbi.nlm.nih.gov/sos3/sra-pub-run-19/SRR11235117/SRR11235117.1
S.italica	Yugu 18	SRP251505	SAMN13335989	SRR11235118	ILLUMINA (HiSeq 4000)	PE	leaf		15 days	untreated	Setaria italica cultivar:Yugu 18 and 5058 Transcriptome or Gene expression	https://sra-downloadb.be-md.ncbi.nlm.nih.gov/sos3/sra-pub-run-21/SRR11235118/SRR11235118.1
S.italica	cultivar 5058	SRP251505	SAMN13335988	SRR11235105	ILLUMINA (HiSeq 4000)	PE	leaf		15 days	water	Setaria italica cultivar:Yugu 18 and 5058 Transcriptome or Gene expression	https://sra-downloadb.be-md.ncbi.nlm.nih.gov/sos3/sra-pub-run-21/SRR11235105/SRR11235105.1
S.italica	cultivar 5058	SRP251505	SAMN13335988	SRR11235119	ILLUMINA (HiSeq 4000)	PE	leaf		15 days	water	Setaria italica cultivar:Yugu 18 and 5058 Transcriptome or Gene expression	https://sra-downloadb.be-md.ncbi.nlm.nih.gov/sos3/sra-pub-run-19/SRR11235119/SRR11235119.1
S.italica	cultivar 5058	SRP251505	SAMN13335988	SRR11235120	ILLUMINA (HiSeq 4000)	PE	leaf		15 days	water	Setaria italica cultivar:Yugu 18 and 5058 Transcriptome or Gene expression	https://sra-downloadb.be-md.ncbi.nlm.nih.gov/sos3/sra-pub-run-20/SRR11235120/SRR11235120.1
S.italica	Yugu 18	SRP251505	SAMN13335987	SRR11235106	ILLUMINA (HiSeq 4000)	PE	leaf		15 days	water	Setaria italica cultivar:Yugu 18 and 5058 Transcriptome or Gene expression	https://sra-downloadb.be-md.ncbi.nlm.nih.gov/sos3/sra-pub-run-21/SRR11235106/SRR11235106.1
S.italica	Yugu 18	SRP251505	SAMN13335987	SRR11235107	ILLUMINA (HiSeq 4000)	PE	leaf		15 days	water	Setaria italica cultivar:Yugu 18 and 5058 Transcriptome or Gene expression	https://sra-downloadb.be-md.ncbi.nlm.nih.gov/sos3/sra-pub-run-19/SRR11235107/SRR11235107.1
S.italica	Yugu 18	SRP251505	SAMN13335987	SRR11235108	ILLUMINA (HiSeq 4000)	PE	leaf		15 days	water	Setaria italica cultivar:Yugu 18 and 5058 Transcriptome or Gene expression	https://sra-downloadb.be-md.ncbi.nlm.nih.gov/sos3/sra-pub-run-20/SRR11235108/SRR11235108.1
S.italica	cultivar 5058	SRP251505	SAMN13335986	SRR11235109	ILLUMINA (HiSeq 4000)	PE	leaf		15 days	Imazapic Herbicide	Setaria italica cultivar:Yugu 18 and 5058 Transcriptome or Gene expression	https://sra-downloadb.be-md.ncbi.nlm.nih.gov/sos3/sra-pub-run-21/SRR11235109/SRR11235109.1
S.italica	cultivar 5058	SRP251505	SAMN13335986	SRR11235110	ILLUMINA (HiSeq 4000)	PE	leaf		15 days	Imazapic Herbicide	Setaria italica cultivar:Yugu 18 and 5058 Transcriptome or Gene expression	https://sra-downloadb.be-md.ncbi.nlm.nih.gov/sos3/sra-pub-run-19/SRR11235110/SRR11235110.1
S.italica	cultivar 5058	SRP251505	SAMN13335986	SRR11235111	ILLUMINA (HiSeq 4000)	PE	leaf		15 days	Imazapic Herbicide	Setaria italica cultivar:Yugu 18 and 5058 Transcriptome or Gene expression	https://sra-downloadb.be-md.ncbi.nlm.nih.gov/sos3/sra-pub-run-19/SRR11235111/SRR11235111.1
S.italica	Yugu 18	SRP251505	SAMN13335985	SRR11235112	ILLUMINA (HiSeq 4000)	PE	leaf		15 days	Imazapic Herbicide	Setaria italica cultivar:Yugu 18 and 5058 Transcriptome or Gene expression	https://sra-downloadb.be-md.ncbi.nlm.nih.gov/sos3/sra-pub-run-19/SRR11235112/SRR11235112.1
S.italica	Yugu 18	SRP251505	SAMN13335985	SRR11235121	ILLUMINA (HiSeq 4000)	PE	leaf		15 days	Imazapic Herbicide	Setaria italica cultivar:Yugu 18 and 5058 Transcriptome or Gene expression	https://sra-downloadb.be-md.ncbi.nlm.nih.gov/sos3/sra-pub-run-21/SRR11235121/SRR11235121.1
S.italica	Yugu 18	SRP251505	SAMN13335985	SRR11235122	ILLUMINA (HiSeq 4000)	PE	leaf		15 days	Imazapic Herbicide	Setaria italica cultivar:Yugu 18 and 5058 Transcriptome or Gene expression	https://sra-downloadb.be-md.ncbi.nlm.nih.gov/sos3/sra-pub-run-21/SRR11235122/SRR11235122.1
S.italica	Yugu 1	SRP227910	SAMN13175508	SRR10382497	ILLUMINA (HiSeq 2500)	PE	root	WT plant in 28 under long day condition with eBL treatment	8 days old	eBL treatment	SiBZR1 plays critical roles in regulating brassinosteroids signaling and drought resistant in Setaria italica	https://sra-downloadb.be-md.ncbi.nlm.nih.gov/sos3/sra-pub-run-20/SRR10382497/SRR10382497.1
S.italica	Yugu 1	SRP227910	SAMN13175508	SRR10382498	ILLUMINA (HiSeq 2500)	PE	root	WT plant in 28 under long day condition with eBL treatment	8 days old	eBL treatment	SiBZR1 plays critical roles in regulating brassinosteroids signaling and drought resistant in Setaria italica	https://sra-downloadb.be-md.ncbi.nlm.nih.gov/sos3/sra-pub-run-20/SRR10382498/SRR10382498.1
S.italica	Yugu 1	SRP227910	SAMN13175508	SRR10382499	ILLUMINA (HiSeq 2500)	PE	root	WT plant in 28 under long day condition with eBL treatment	8 days old	eBL treatment	SiBZR1 plays critical roles in regulating brassinosteroids signaling and drought resistant in Setaria italica	https://sra-downloadb.be-md.ncbi.nlm.nih.gov/sos3/sra-pub-run-19/SRR10382499/SRR10382499.1
S.italica	Yugu 1	SRP227910	SAMN13175508	SRR10382500	ILLUMINA (HiSeq 2500)	PE	root	WT plant in 28 under long day condition without eBL treatment	8 days old	normal control	SiBZR1 plays critical roles in regulating brassinosteroids signaling and drought resistant in Setaria italica	https://sra-downloadb.be-md.ncbi.nlm.nih.gov/sos3/sra-pub-run-21/SRR10382500/SRR10382500.1
S.italica	Yugu 1	SRP227910	SAMN13175508	SRR10382501	ILLUMINA (HiSeq 2500)	PE	root	WT plant in 28 under long day condition without eBL treatment	8 days old	normal control	SiBZR1 plays critical roles in regulating brassinosteroids signaling and drought resistant in Setaria italica	https://sra-downloadb.be-md.ncbi.nlm.nih.gov/sos3/sra-pub-run-20/SRR10382501/SRR10382501.1
S.italica	Yugu 1	SRP227910	SAMN13175508	SRR10382502	ILLUMINA (HiSeq 2500)	PE	root	WT plant in 28 under long day condition without eBL treatment	8 days old	normal control	SiBZR1 plays critical roles in regulating brassinosteroids signaling and drought resistant in Setaria italica	https://sra-downloadb.be-md.ncbi.nlm.nih.gov/sos3/sra-pub-run-19/SRR10382502/SRR10382502.1
S.italica	Yugu 1	SRP227888	SAMN13151174	SRR10382011	PACBIO_SMRT (Sequel)	PE	leaf		one month old		High-throughput long paired-end sequencing of the Saccharomyces cerevisiae S288C and Setaria italica Yugu1 Fosmid librariesby PacBio	https://sra-downloadb.be-md.ncbi.nlm.nih.gov/sos3/sra-pub-run-20/SRR10382011/SRR10382011.1
S.italica	Yugu 1	SRP227888	SAMN13151173	SRR10382012	PACBIO_SMRT (Sequel)	PE	leaf		one month old		High-throughput long paired-end sequencing of the Saccharomyces cerevisiae S288C and Setaria italica Yugu1 Fosmid librariesby PacBio	https://sra-downloadb.be-md.ncbi.nlm.nih.gov/sos2/sra-pub-run-15/SRR1038201/SRR10382012.1
S.italica	Jingu 20	SRP224910	SAMN12826021	SRR10249529	ILLUMINA (HiSeq 2500)	SE	whole seedling		Germinate for 14 hours under normal conditions, then grow for 1 and 3 hours under PEG stress after transplantation.	PEG stress	Transcriptome analysis of Setaria italica during germination period	https://sra-downloadb.be-md.ncbi.nlm.nih.gov/sos2/sra-pub-run-13/SRR10249529/SRR10249529.1
S.italica	Jingu 20	SRP224910	SAMN12826020	SRR10249530	ILLUMINA (HiSeq 2500)	SE	whole seedling		Germinate for 14 hours under normal conditions, then grow for 1 and 3 hours under PEG stress after transplantation.	PEG stress	Transcriptome analysis of Setaria italica during germination period	https://sra-downloadb.be-md.ncbi.nlm.nih.gov/sos3/sra-pub-run-20/SRR10249530/SRR10249530.1
S.italica	Jingu 20	SRP224910	SAMN12826019	SRR10249521	ILLUMINA (HiSeq 2500)	SE	whole seedling		Germinate for 14 hours under normal conditions, then grow for 1 and 3 hours without PEG stress after transplantation.	normal control	Transcriptome analysis of Setaria italica during germination period	https://sra-downloadb.be-md.ncbi.nlm.nih.gov/sos3/sra-pub-run-20/SRR10249521/SRR10249521.1
S.italica	Jingu 20	SRP224910	SAMN12826018	SRR10249522	ILLUMINA (HiSeq 2500)	SE	whole seedling		Germinate for 14 hours under normal conditions, then grow for 1 and 3 hours without PEG stress after transplantation.	normal control	Transcriptome analysis of Setaria italica during germination period	https://sra-downloadb.be-md.ncbi.nlm.nih.gov/sos3/sra-pub-run-20/SRR10249522/SRR10249522.1
S.italica	Jingu 20	SRP224910	SAMN12826017	SRR10249523	ILLUMINA (HiSeq 2500)	SE	whole seedling		Germinate for 8 hours under normal conditions, then grow for 1 and 3 hours under PEG stress after transplantation.	PEG stress	Transcriptome analysis of Setaria italica during germination period	https://sra-downloadb.be-md.ncbi.nlm.nih.gov/sos3/sra-pub-run-21/SRR10249523/SRR10249523.1
S.italica	Jingu 20	SRP224910	SAMN12826016	SRR10249524	ILLUMINA (HiSeq 2500)	SE	whole seedling		Germinate for 8 hours under normal conditions, then grow for 1 and 3 hours under PEG stress after transplantation.	PEG stress	Transcriptome analysis of Setaria italica during germination period	https://sra-downloadb.be-md.ncbi.nlm.nih.gov/sos3/sra-pub-run-21/SRR10249524/SRR10249524.1
S.italica	Jingu 20	SRP224910	SAMN12826015	SRR10249525	ILLUMINA (HiSeq 2500)	SE	whole seedling		Germinate for 8 hours under normal conditions, then grow for 1 and 3 hours without PEG stress after transplantation.	normal control	Transcriptome analysis of Setaria italica during germination period	https://sra-downloadb.be-md.ncbi.nlm.nih.gov/sos3/sra-pub-run-19/SRR10249525/SRR10249525.1
S.italica	Jingu 20	SRP224910	SAMN12826014	SRR10249526	ILLUMINA (HiSeq 2500)	SE	whole seedling		Germinate for 8 hours under normal conditions, then grow for 1 and 3 hours without PEG stress after transplantation.	normal control	Transcriptome analysis of Setaria italica during germination period	https://sra-downloadb.be-md.ncbi.nlm.nih.gov/sos3/sra-pub-run-19/SRR10249526/SRR10249526.1
S.italica	Jingu 20	SRP224910	SAMN12826013	SRR10249527	ILLUMINA (HiSeq 2500)	SE	whole seedling		Germinate for 2 hours under normal conditions, then grow for 1 and 3 hours under PEG stress after transplantation. Repeat for the second time.	PEG stress	Transcriptome analysis of Setaria italica during germination period	https://sra-downloadb.be-md.ncbi.nlm.nih.gov/sos3/sra-pub-run-21/SRR10249527/SRR10249527.1
S.italica	Jingu 20	SRP224910	SAMN12826012	SRR10249528	ILLUMINA (HiSeq 2500)	SE	whole seedling		Germinate for 2 hours under normal conditions, then grow for 1 and 3 hours under PEG stress after transplantation. Repeat for the first time.	PEG stress	Transcriptome analysis of Setaria italica during germination period	https://sra-downloadb.be-md.ncbi.nlm.nih.gov/sos3/sra-pub-run-20/SRR10249528/SRR10249528.1
S.italica	Jingu 20	SRP224910	SAMN12826011	SRR10249531	ILLUMINA (HiSeq 2500)	SE	whole seedling		Germinate for 2 hours under normal conditions, then grow for 1 and 3 hours without PEG stress after transplantation.	normal control	Transcriptome analysis of Setaria italica during germination period	https://sra-downloadb.be-md.ncbi.nlm.nih.gov/sos2/sra-pub-run-13/SRR10249531/SRR10249531.1
S.italica	Jingu 20	SRP224910	SAMN12826010	SRR10249532	ILLUMINA (HiSeq 2500)	SE	whole seedling		Germinate for 2 hours under normal conditions, then grow for 1 and 3 hours without PEG stress after transplantation.	normal control	Transcriptome analysis of Setaria italica during germination period	https://sra-downloadb.be-md.ncbi.nlm.nih.gov/sos3/sra-pub-run-19/SRR10249532/SRR10249532.1
S.italica	xiomi	SRP23368	SAMN15009509	SRR11839986	ILLUMINA (HiSeq 2500)	PE	leaf		heading stage		Genome sequencing, assembly and annotation of Xiaomi	https://sra-downloadb.be-md.ncbi.nlm.nih.gov/sos3/sra-pub-run-20/SRR11839986/SRR11839986.1
S.italica	xiomi	SRP23368	SAMN15009508	SRR11839988	ILLUMINA (HiSeq 2500)	PE	leaf		heading stage		Genome sequencing, assembly and annotation of Xiaomi	https://sra-downloadb.be-md.ncbi.nlm.nih.gov/sos3/sra-pub-run-21/SRR11839987/SRR11839987.1
S.italica	Jingu 21	SRP23368	SAMN15009507		ILLUMINA (HiSeq 2500)	PE	leaf		heading stage		Genome sequencing, assembly and annotation of Xiaomi	https://sra-downloadb.be-md.ncbi.nlm.nih.gov/sos3/sra-pub-run-21/SRR11839988/SRR11839988.1
S.italica	Jingu 21	SRP23368	SAMN12697710	SRR11839929	ILLUMINA (HiSeq 2500)	PE	top second leaf		30 day-old seedling		Genome sequencing, assembly and annotation of Xiaomi	https://sra-downloadb.be-md.ncbi.nlm.nih.gov/sos3/sra-pub-run-20/SRR11839829/SRR11839829.1
S.italica	Jingu 21	SRP23368	SAMN12697709	SRR11839930	ILLUMINA (HiSeq 2500)	PE	top second leaf		30 day-old seedling		Genome sequencing, assembly and annotation of Xiaomi	https://sra-downloadb.be-md.ncbi.nlm.nih.gov/sos3/sra-pub-run-21/SRR11839830/SRR11839830.1
S.italica	Jingu 21	SRP23368	SAMN12697708	SRR11839931	ILLUMINA (HiSeq 2500)	PE	top second leaf		30 day-old seedling		Genome sequencing, assembly and annotation of Xiaomi	https://sra-downloadb.be-md.ncbi.nlm.nih.gov/sos3/sra-pub-run-21/SRR11839831/SRR11839831.1
S.italica	Jingu 21	SRP23368	SAMN12697707	SRR11839932	ILLUMINA (HiSeq 2500)	PE	top second leaf		30 day-old seedling		Genome sequencing, assembly and annotation of Xiaomi	https://sra-downloadb.be-md.ncbi.nlm.nih.gov/sos3/sra-pub-run-20/SRR11839832/SRR11839832.1
S.italica	Jingu 21	SRP23368	SAMN12697706	SRR11839933	ILLUMINA (HiSeq 2500)	PE	top second leaf		30 day-old seedling		Genome sequencing, assembly and annotation of Xiaomi	https://sra-downloadb.be-md.ncbi.nlm.nih.gov/sos3/sra-pub-run-20/SRR11839833/SRR11839833.1
S.italica	Jingu 21	SRP23368	SAMN12697705	SRR11839934	ILLUMINA (HiSeq 2500)	PE	top forth leaf		Pollination stage		Genome sequencing, assembly and annotation of Xiaomi	https://sra-downloadb.be-md.ncbi.nlm.nih.gov/sos3/sra-pub-run-19/SRR11839834/SRR11839834.1
S.italica	xiomi	SRP23368	SAMN12697704	SRR11839935	ILLUMINA (HiSeq 2500)	PE	top forth leaf		Pollination stage		Genome sequencing, assembly and annotation of Xiaomi	https://sra-downloadb.be-md.ncbi.nlm.nih.gov/sos3/sra-pub-run-19/SRR11839835/SRR11839835.1
S.italica	xiomi	SRP23368	SAMN12697703	SRR11839936	ILLUMINA (HiSeq 2500)	PE	top forth leaf		Pollination stage		Genome sequencing, assembly and annotation of Xiaomi	https://sra-downloadb.be-md.ncbi.nlm.nih.gov/sos3/sra-pub-run-19/SRR11839836/SRR11839836.1
S.italica	xiomi	SRP23368	SAMN12697702	SRR11839937	ILLUMINA (HiSeq 2500)	PE	Flag leaf		Pollination stage		Genome sequencing, assembly and annotation of Xiaomi	https://sra-downloadb.be-md.ncbi.nlm.nih.gov/sos3/sra-pub-run-20/SRR11839837/SRR11839837.1
S.italica	xiomi	SRP23368	SAMN12697701	SRR11839938	ILLUMINA (HiSeq 2500)	PE	Flag leaf		Pollination stage		Genome sequencing, assembly and annotation of Xiaomi	https://sra-downloadb.be-md.ncbi.nlm.nih.gov/sos3/sra-pub-run-21/SRR11839838/SRR11839838.1
S.italica	xiomi	SRP23368	SAMN12697700	SRR11839940	ILLUMINA (HiSeq X Ten)	PE	Flag leaf		Pollination stage		Genome sequencing, assembly and annotation of Xiaomi	https://sra-downloadb.be-md.ncbi.nlm.nih.gov/sos3/sra-pub-run-19/SRR11839840/SRR11839840.1
S.italica	xiomi	SRP23368	SAMN12697699	SRR11839941	ILLUMINA (HiSeq X Ten)	PE	top second leaf		30 day-old seedling		Genome sequencing, assembly and annotation of Xiaomi	https://sra-downloadb.be-md.ncbi.nlm.nih.gov/sos3/sra-pub-run-19/SRR11839841/SRR11839841.1
S.italica	xiomi	SRP23368	SAMN12697698	SRR11839942	ILLUMINA (HiSeq X Ten)	PE	top second leaf		30 day-old seedling		Genome sequencing, assembly and annotation of Xiaomi	https://sra-downloadb.be-md.ncbi.nlm.nih.gov/sos3/sra-pub-run-19/SRR11839842/SRR11839842.1
S.italica	xiomi	SRP23368	SAMN12697697	SRR11839943	ILLUMINA (HiSeq X Ten)	PE	top second leaf		30 day-old seedling		Genome sequencing, assembly and annotation of Xiaomi	https://sra-downloadb.be-md.ncbi.nlm.nih.gov/sos3/sra-pub-run-21/SRR11839843/SRR11839843.1
S.italica	xiomi	SRP23368	SAMN12697696	SRR11839944	ILLUMINA (HiSeq X Ten)	PE	top second leaf		30 day-old seedling		Genome sequencing, assembly and annotation of Xiaomi	https://sra-downloadb.be-md.ncbi.nlm.nih.gov/sos3/sra-pub-run-19/SRR11839844/SRR11839844.1
S.italica	xiomi	SRP23368	SAMN12697695	SRR11839945	ILLUMINA (HiSeq X Ten)	PE	top second leaf		30 day-old seedling		Genome sequencing, assembly and annotation of Xiaomi	https://sra-downloadb.be-md.ncbi.nlm.nih.gov/sos3/sra-pub-run-21/SRR11839845/SRR11839845.1
S.italica	xiomi	SRP23368	SAMN12697694	SRR11839946	ILLUMINA (HiSeq X Ten)	PE	top leaf		two-week seedling		Genome sequencing, assembly and annotation of Xiaomi	https://sra-downloadb.be-md.ncbi.nlm.nih.gov/sos3/sra-pub-run-19/SRR11839846/SRR11839846.1
S.italica	xiomi	SRP23368	SAMN12697693	SRR11839947	ILLUMINA (HiSeq X Ten)	PE	top leaf		two-week seedling		Genome sequencing, assembly and annotation of Xiaomi	https://sra-downloadb.be-md.ncbi.nlm.nih.gov/sos3/sra-pub-run-21/SRR11839847/SRR11839847.1
S.italica	xiomi	SRP23368	SAMN12697692	SRR11839948	ILLUMINA (HiSeq X Ten)	PE	top leaf		two-week seedling		Genome sequencing, assembly and annotation of Xiaomi	https://sra-downloadb.be-md.ncbi.nlm.nih.gov/sos3/sra-pub-run-19/SRR11839848/SRR11839848.1
S.italica	xiomi	SRP23368	SAMN12697691	SRR11839949	ILLUMINA (HiSeq X Ten)	PE	panicle		Filling stage		Genome sequencing, assembly and annotation of Xiaomi	https://sra-downloadb.be-md.ncbi.nlm.nih.gov/sos3/sra-pub-run-21/SRR11839849/SRR11839849.1
S.italica	xiomi	SRP23368	SAMN12697690	SRR11839951	ILLUMINA (HiSeq X Ten)	PE	panicle		Filling stage		Genome sequencing, assembly and annotation of Xiaomi	https://sra-downloadb.be-md.ncbi.nlm.nih.gov/sos3/sra-pub-run-19/SRR11839851/SRR11839851.1
S.italica	xiomi	SRP23368	SAMN12697689	SRR11839952	ILLUMINA (HiSeq X Ten)	PE	panicle		Filling stage		Genome sequencing, assembly and annotation of Xiaomi	https://sra-downloadb.be-md.ncbi.nlm.nih.gov/sos3/sra-pub-run-19/SRR11839852/SRR11839852.1
S.italica	xiomi	SRP23368	SAMN12697688	SRR11839953	ILLUMINA (HiSeq X Ten)	PE	panicle		Pollination stage		Genome sequencing, assembly and annotation of Xiaomi	https://sra-downloadb.be-md.ncbi.nlm.nih.gov/sos3/sra-pub-run-19/SRR11839853/SRR11839853.1
S.italica	xiomi	SRP23368	SAMN12697687	SRR11839954	ILLUMINA (HiSeq X Ten)	PE	panicle		Pollination stage		Genome sequencing, assembly and annotation of Xiaomi	https://sra-downloadb.be-md.ncbi.nlm.nih.gov/sos3/sra-pub-run-21/SRR11839854/SRR11839854.1
S.italica	xiomi	SRP23368	SAMN12697686	SRR11839955	ILLUMINA (HiSeq X Ten)	PE	panicle		Pollination stage		Genome sequencing, assembly and annotation of Xiaomi	https://sra-downloadb.be-md.ncbi.nlm.nih.gov/sos3/sra-pub-run-19/SRR11839855/SRR11839855.1
S.italica	xiomi	SRP23368	SAMN12697685	SRR11839956	ILLUMINA (HiSeq X Ten)	PE	panicle		Two days after heading		Genome sequencing, assembly and annotation of Xiaomi	https://sra-downloadb.be-md.ncbi.nlm.nih.gov/sos3/sra-pub-run-20/SRR11839856/SRR11839856.1
S.italica	xiomi	SRP23368	SAMN12697684	SRR11839957	ILLUMINA (HiSeq X Ten)	PE	panicle		Two days after heading		Genome sequencing, assembly and annotation of Xiaomi	https://sra-downloadb.be-md.ncbi.nlm.nih.gov/sos3/sra-pub-run-21/SRR11839857/SRR11839857.1
S.italica	xiomi	SRP23368	SAMN12697683	SRR11839958	ILLUMINA (HiSeq X Ten)	PE	panicle		Two days after heading		Genome sequencing, assembly and annotation of Xiaomi	https://sra-downloadb.be-md.ncbi.nlm.nih.gov/sos3/sra-pub-run-21/SRR11839858/SRR11839858.1
S.italica	xiomi	SRP23368	SAMN12697682	SRR11839959	ILLUMINA (HiSeq X Ten)	PE	root		Pollination stage		Genome sequencing, assembly and annotation of Xiaomi	https://sra-downloadb.be-md.ncbi.nlm.nih.gov/sos3/sra-pub-run-19/SRR11839859/SRR11839859.1
S.italica	xiomi	SRP23368	SAMN12697681	SRR11839960	ILLUMINA (HiSeq X Ten)	PE	root		Pollination stage		Genome sequencing, assembly and annotation of Xiaomi	https://sra-downloadb.be-md.ncbi.nlm.nih.gov/sos3/sra-pub-run-20/SRR11839860/SRR11839860.1
S.italica	xiomi	SRP23368	SAMN12697680	SRR11839923	ILLUMINA (HiSeq X Ten)	PE	root		Pollination stage		Genome sequencing, assembly and annotation of Xiaomi	https://sra-downloadb.be-md.ncbi.nlm.nih.gov/sos3/sra-pub-run-19/SRR11839823/SRR11839823.1
S.italica	xiomi	SRP23368	SAMN12697679	SRR11839924	ILLUMINA (HiSeq X Ten)	PE	stem		Pollination stage		Genome sequencing, assembly and annotation of Xiaomi	https://sra-downloadb.be-md.ncbi.nlm.nih.gov/sos3/sra-pub-run-19/SRR11839824/SRR11839824.1
S.italica	xiomi	SRP23368	SAMN12697678	SRR11839925	ILLUMINA (HiSeq X Ten)	PE	stem		Pollination stage		Genome sequencing, assembly and annotation of Xiaomi	https://sra-downloadb.be-md.ncbi.nlm.nih.gov/sos3/sra-pub-run-21/SRR11839825/SRR11839825.1
S.italica	xiomi	SRP23368	SAMN12697677	SRR11839926	ILLUMINA (HiSeq X Ten)	PE	stem		Pollination stage		Genome sequencing, assembly and annotation of Xiaomi	https://sra-downloadb.be-md.ncbi.nlm.nih.gov/sos3/sra-pub-run-19/SRR11839826/SRR11839826.1
S.italica	xiomi	SRP23368	SAMN12697676	SRR11839927	ILLUMINA (HiSeq X Ten)	PE	whole plant		two week old seedling		Genome sequencing, assembly and annotation of Xiaomi	https://sra-downloadb.be-md.ncbi.nlm.nih.gov/sos3/sra-pub-run-19/SRR11839827/SRR11839827.1
S.italica	xiomi	SRP23368	SAMN12697675	SRR11839928	ILLUMINA (HiSeq X Ten)	PE	whole plant		two week old seedling		Genome sequencing, assembly and annotation of Xiaomi	https://sra-downloadb.be-md.ncbi.nlm.nih.gov/sos3/sra-pub-run-20/SRR11839828/SRR11839828.1
S.italica	xiomi	SRP23368	SAMN12697674	SRR11839939	ILLUMINA (HiSeq X Ten)	PE	whole plant		two week old seedling		Genome sequencing, assembly and annotation of Xiaomi	https://sra-downloadb.be-md.ncbi.nlm.nih.gov/sos3/sra-pub-run-19/SRR11839839/SRR11839839.1
S.italica	xiomi	SRP23368	SAMN12697673	SRR11839950	ILLUMINA (HiSeq X Ten)	PE	seed		three days imbibition seed		Genome sequencing, assembly and annotation of Xiaomi	https://sra-downloadb.be-md.ncbi.nlm.nih.gov/sos3/sra-pub-run-19/SRR11839850/SRR11839850.1
S.italica	xiomi	SRP23368	SAMN12697672	SRR11839961	ILLUMINA (HiSeq X Ten)	PE	seed		three days imbibition seed		Genome sequencing, assembly and annotation of Xiaomi	https://sra-downloadb.be-md.ncbi.nlm.nih.gov/sos3/sra-pub-run-21/SRR11839861/SRR11839861.1
S.italica	xiomi	SRP23368	SAMN12697671	SRR11839962	ILLUMINA (HiSeq 2500)	PE	seed		three days imbibition seed		Genome sequencing, assembly and annotation of Xiaomi	https://sra-downloadb.be-md.ncbi.nlm.nih.gov/sos3/sra-pub-run-19/SRR11839862/SRR11839862.1
S.italica	Jigu20	SRP218462	SAMN12585364	SRR9974374	BGISEQ (BGISEQ-500)	SE	panicle		heading stage	Inoculated with Ustilago crameri	Transcriptome analysis of foxtail millet upon Ustilago crameri inoculation	https://sra-downloadb.be-md.ncbi.nlm.nih.gov/sos3/sra-pub-run-19/SRR9974374/SRR9974374.1
S.italica	Changnong35	SRP218462	SAMN12585363	SRR9974375	BGISEQ (BGISEQ-500)	SE	panicle		heading stage	Inoculated with Ustilago crameri	Transcriptome analysis of foxtail millet upon Ustilago crameri inoculation	https://sra-downloadb.be-md.ncbi.nlm.nih.gov/sos3/sra-pub-run-21/SRR9974375/SRR9974375.1
S.italica	Jigu20	SRP218462	SAMN12585362	SRR9974372	BGISEQ (BGISEQ-500)	SE	panicle		heading stage	control	Transcriptome analysis of foxtail millet upon Ustilago crameri inoculation	https://sra-downloadb.be-md.ncbi.nlm.nih.gov/sos2/sra-pub-run-15/SRR9974372/SRR9974372.1
S.italica	Changnong35	SRP218462	SAMN12585361	SRR9974373	BGISEQ (BGISEQ-500)	SE	panicle		heading stage	control	Transcriptome analysis of foxtail millet upon Ustilago crameri inoculation	https://sra-downloadb.be-md.ncbi.nlm.nih.gov/sos3/sra-pub-run-20/SRR9974373/SRR9974373.1
S.italica	Yugu2	SRP100585	SAMN11935898	SRR9208131	ILLUMINA (HiSeq X Ten)	PE	root		Plantlet	NaCl	Setaria italica Raw sequence reads	https://sra-downloadb.be-md.ncbi.nlm.nih.gov/sos3/sra-pub-run-19/SRR9208131/SRR9208131.1
S.italica	Yugu2	SRP100585	SAMN11935897	SRR9208130	ILLUMINA (HiSeq X Ten)	PE	root		Plantlet	NaCl	Setaria italica Raw sequence reads	https://sra-downloadb.be-md.ncbi.nlm.nih.gov/sos3/sra-pub-run-21/SRR9208130/SRR9208130.1
S.italica	Yugu2	SRP100585	SAMN11935896	SRR9208129	ILLUMINA (HiSeq X Ten)	PE	root		Plantlet	NaCl	Setaria italica Raw sequence reads	https://sra-downloadb.be-md.ncbi.nlm.nih.gov/sos3/sra-pub-run-20/SRR9208129/SRR9208129.1
S.italica	Yugu2	SRP100585	SAMN11935895	SRR9208128	ILLUMINA (HiSeq X Ten)	PE	root		Plantlet	control	Setaria italica Raw sequence reads	https://sra-downloadb.be-md.ncbi.nlm.nih.gov/sos3/sra-pub-run-20/SRR9208128/SRR9208128.1
S.italica	Yugu2	SRP100585	SAMN11935894	SRR9208127	ILLUMINA (HiSeq X Ten)	PE	root		Plantlet	control	Setaria italica Raw sequence reads	https://sra-downloadb.be-md.ncbi.nlm.nih.gov/sos3/sra-pub-run-21/SRR9208127/SRR9208127.1
S.italica	Yugu2	SRP100585	SAMN1193893	SRR9208126	ILLUMINA (HiSeq X Ten)	PE	root		Plantlet	control	Setaria italica Raw sequence reads	https://sra-downloadb.be-md.ncbi.nlm.nih.gov/sos3/sra-pub-run-19/SRR9208126/SRR9208126.1
S.italica	An04	SRP100585	SAMN11935892	SRR9208125	ILLUMINA (HiSeq X Ten)	PE	root		Plantlet	NaCl	Setaria italica Raw sequence reads	https://sra-downloadb.be-md.ncbi.nlm.nih.gov/sos3/sra-pub-run-21/SRR9208125/SRR9208125.1
S.italica	An04	SRP100585	SAMN11935891	SRR9208124	ILLUMINA (HiSeq X Ten)	PE	root		Plantlet	NaCl	Setaria italica Raw sequence reads	https://sra-downloadb.be-md.ncbi.nlm.nih.gov/sos3/sra-pub-run-20/SRR9208124/SRR9208124.1
S.italica	An04	SRP100585	SAMN11935890	SRR9208123	ILLUMINA (HiSeq X Ten)	PE	root		Plantlet	NaCl	Setaria italica Raw sequence reads	https://sra-downloadb.be-md.ncbi.nlm.nih.gov/sos3/sra-pub-run-20/SRR9208123/SRR9208123.1
S.italica	An04	SRP100585	SAMN11935889	SRR9208122	ILLUMINA (HiSeq X Ten)	PE	root		Plantlet	control	Setaria italica Raw sequence reads	https://sra-downloadb.be-md.ncbi.nlm.nih.gov/sos3/sra-pub-run-19/SRR9208122/SRR9208122.1
S.italica	An04	SRP100585	SAMN11935888	SRR9208121	ILLUMINA (HiSeq X Ten)	PE	root		Plantlet	control	Setaria italica Raw sequence reads	https://sra-downloadb.be-md.ncbi.nlm.nih.gov/sos3/sra-pub-run-20/SRR9208121/SRR9208121.1
S.italica	An04	SRP100585	SAMN11935887	SRR9208120	ILLUMINA (HiSeq X Ten)	PE	root		Plantlet	control	Setaria italica Raw sequence reads	https://sra-downloadb.be-md.ncbi.nlm.nih.gov/sos3/sra-pub-run-19/SRR9208120/SRR9208120.1
S.italica	Yuikogane	DRP005051	SAMD00080449	DRR092735	ILLUMINA (Illumina MiSeq)	PE					Setaria italica (Foxtail millet) Gene Mapping Projects	https://sra-downloadb.be-md.ncbi.nlm.nih.gov/sos3/sra-pub-run-20/DRR092735/DRR092735.1
S.italica	Yuikogane	DRP005051	SAMD00080449	DRR092734	ILLUMINA (Illumina MiSeq)	PE					Setaria italica (Foxtail millet) Gene Mapping Projects	https://sra-downloadb.be-md.ncbi.nlm.nih.gov/sos3/sra-pub-run-21/DRR092734/DRR092734.1
S.italica	dpy1	ERP113756	SAMEA5335628	SRR3153873	ILLUMINA (HiSeq 2500)	PE	leaf		four leaf seedlings		RNAseq of dpy1 and Y1 resp BR	https://sra-downloadb.be-md.ncbi.nlm.nih.gov/sos3/sra-pub-run-19/ERR3153872/ERR3153873.1
S.italica	dpy1	ERP113756	SAMEA5335628	SRR3153872	ILLUMINA (HiSeq 2500)	PE	leaf		four leaf seedlings		RNAseq of dpy1 and Y1 resp BR	https://sra-downloadb.be-md.ncbi.nlm.nih.gov/sos3/sra-pub-run-19/ERR3153872/ERR3153872.1
S.italica	dpy1	ERP113756	SAMEA5335628	SRR3153871	ILLUMINA (HiSeq 2500)	PE	leaf		four leaf seedlings		RNAseq of dpy1 and Y1 resp BR	https://sra-downloadb.be-md.ncbi.nlm.nih.gov/sos3/sra-pub-run-21/ERR3153871/ERR3153871.1
S.italica	Y1.BR	ERP113756	SAMEA5335627	SRR3153869	ILLUMINA (HiSeq 2500)	PE	leaf		four leaf seedlings		RNAseq of dpy1 and Y1 resp BR	https://sra-downloadb.be-md.ncbi.nlm.nih.gov/sos3/sra-pub-run-21/ERR3153870/ERR3153870.1
S.italica	Y1.BR	ERP113756	SAMEA5335627	SRR3153868	ILLUMINA (HiSeq 2500)	PE	leaf		four leaf seedlings		RNAseq of dpy1 and Y1 resp BR	https://sra-downloadb.be-md.ncbi.nlm.nih.gov/sos3/sra-pub-run-20/ERR3153869/ERR3153869.1
S.italica	Y1.BR	ERP113756	SAMEA5335627	SRR3153867	ILLUMINA (HiSeq 2500)	PE	leaf		four leaf seedlings		RNAseq of dpy1 and Y1 resp BR	https://sra-downloadb.be-md.ncbi.nlm.nih.gov/sos3/sra-pub-run-21/ERR3153868/ERR3153868.1
S.italica	Y1	ERP113756	SAMEA5335626	SRR3153866	ILLUMINA (HiSeq 2500)	PE	leaf		four leaf seedlings		RNAseq of dpy1 and Y1 resp BR	https://sra-downloadb.be-md.ncbi.nlm.nih.gov/sos3/sra-pub-run-20/ERR3153867/ERR3153867.1
S.italica	Y1	ERP113756	SAMEA5335626	SRR3153865	ILLUMINA (HiSeq 2500)	PE	leaf		four leaf seedlings		RNAseq of dpy1 and Y1 resp BR	https://sra-downloadb.be-md.ncbi.nlm.nih.gov/sos3/sra-pub-run-20/ERR3153866/ERR3153866.1
S.italica	Y1	ERP113756	SAMEA5335626	SRR3153864	ILLUMINA (HiSeq 2500)	PE	leaf		four leaf seedlings		RNAseq of dpy1 and Y1 resp BR	https://sra-downloadb.be-md.ncbi.nlm.nih.gov/sos3/sra-pub-run-19/ERR3153865/ERR3153865.1
S.italica	F2 population of cross between Shinanotsubuhime and Yuikogane	DRP004896	SAMD00076648	DRR089343	ILLUMINA (NextSeq 500)	PE			days to heading (Y)		QTL-seq for heading date in SYF2	https://sra-downloadb.be-md.ncbi.nlm.nih.gov/sos3/sra-pub-run-21/DRR089343/DRR089343.1
S.italica	F2 population of cross between Shinanotsubuhime and Yuikogane	DRP004896	SAMD00076647	DRR089342	ILLUMINA (NextSeq 500)	PE			days to heading (S)		QTL-seq for heading date in SYF2	https://sra-downloadb.be-md.ncbi.nlm.nih.gov/sos3/sra-pub-run-20/DRR089342/DRR089342.1
S.italica	F2 population of cross between Shinanotsubuhime and Yuikogane	DRP004896	SAMD00076646	DRR089341	ILLUMINA (NextSeq 500)	PE			days to heading (L)		QTL-seq for heading date in SYF2	https://sra-downloadb.be-md.ncbi.nlm.nih.gov/sos3/sra-pub-run-21/DRR089341/DRR089341.1
S.italica	Yugu1	SRP183332	SAMN10866052	SRR8526278	ILLUMINA (HiSeq 2500)	PE	stem				Setaria italica Yugu1 Transcriptome - 548-3	https://sra-downloadb.be-md.ncbi.nlm.nih.gov/sos3/sra-pub-run-21/SRR8526278/SRR8526278.1
S.italica	Yugu1	SRP183333	SAMN10866054	SRR8526277	ILLUMINA (HiSeq 2500)	PE	stem				Setaria italica Yugu1 Transcriptome - 548-2	https://sra-downloadb.be-md.ncbi.nlm.nih.gov/sos3/sra-pub-run-19/SRR8526277/SRR8526277.1
S.italica	Yugu1	SRP183331	SAMN10866055	SRR8526279	ILLUMINA (HiSeq 2500)	PE	stem				Setaria italica Yugu1 Transcriptome - 548-1	https://sra-downloadb.be-md.ncbi.nlm.nih.gov/sos3/sra-pub-run-21/SRR8526279/SRR8526279.1
S.italica	Yugu1	SRP183336	SAMN10866056	SRR8526274	ILLUMINA (HiSeq 2500)	PE	stem				Setaria italica Yugu1 Transcriptome - 548GFP-3	https://sra-downloadb.be-md.ncbi.nlm.nih.gov/sos3/sra-pub-run-19/SRR8526274/SRR8526274.1
S.italica	Yugu1	SRP183334	SAMN10866053	SRR8526276	ILLUMINA (HiSeq 2500)	PE	stem				Setaria italica Yugu1 Transcriptome - 548GFP-2	https://sra-downloadb.be-md.ncbi.nlm.nih.gov/sos3/sra-pub-run-21/SRR8526276/SRR8526276.1
S.italica	Yugu1	SRP183335	SAMN10866051	SRR8526275	ILLUMINA (HiSeq 2500)	PE	stem				Setaria italica Yugu1 Transcriptome - 548GFP-1	https://sra-downloadb.be-md.ncbi.nlm.nih.gov/sos3/sra-pub-run-20/SRR8526275/SRR8526275.1
S.italica	Yugu1	SRP180769	SAMN10781245	SRS8465463	ILLUMINA ( HiSeq 3000)	SE	whole plant		three-leaf stage	low nitrogen	rna-seq of foxtail millet	https://sra-downloadb.be-md.ncbi.nlm.nih.gov/sos1/sra-pub-run-2/SRR8465463/SRR8465463.1
S.italica	Yugu1	SRP180769	SAMN10781244	SRS8465464	ILLUMINA ( HiSeq 3000)	SE	whole plant		three-leaf stage	control	rna-seq of foxtail millet	https://sra-downloadb.be-md.ncbi.nlm.nih.gov/sos1/sra-pub-run-2/SRR8465464/SRR8465464.1
S.italica	L. P. Beauv	SRP213572	SAMN12217324	SRR9651133	ILLUMINA (HiSeq 2500)	PE	leaf		30 days	low light	The response of C4 grasses to glacial CO2 and low light	https://sra-downloadb.be-md.ncbi.nlm.nih.gov/sos2/sra-pub-run-15/SRR9651133/SRR9651133.1
S.italica	L. P. Beauv	SRP213572	SAMN12217324	SRR9651134	ILLUMINA (HiSeq 2500)	PE	leaf		30 days	low light	The response of C4 grasses to glacial CO2 and low light	https://sra-downloadb.be-md.ncbi.nlm.nih.gov/sos3/sra-pub-run-21/SRR9651134/SRR9651134.1
S.italica	L. P. Beauv	SRP213572	SAMN12217324	SRR9651136	ILLUMINA (HiSeq 2500)	PE	leaf		30 days	low light	The response of C4 grasses to glacial CO2 and low light	https://sra-downloadb.be-md.ncbi.nlm.nih.gov/sos3/sra-pub-run-20/SRR9651136/SRR9651136.1
S.italica	L. P. Beauv	SRP213572	SAMN12217324	SRR9651135	ILLUMINA (HiSeq 2500)	PE	leaf		30 days	glacial CO2	The response of C4 grasses to glacial CO2 and low light	https://sra-downloadb.be-md.ncbi.nlm.nih.gov/sos3/sra-pub-run-21/SRR9651135/SRR9651135.1
S.italica	L. P. Beauv	SRP213572	SAMN12217324	SRR9651137	ILLUMINA (HiSeq 2500)	PE	leaf		30 days	glacial CO2	The response of C4 grasses to glacial CO2 and low light	https://sra-downloadb.be-md.ncbi.nlm.nih.gov/sos3/sra-pub-run-21/SRR9651137/SRR9651137.1
S.italica	L. P. Beauv	SRP213572	SAMN12217324	SRR9651138	ILLUMINA (HiSeq 2500)	PE	leaf		30 days	glacial CO2	The response of C4 grasses to glacial CO2 and low light	https://sra-downloadb.be-md.ncbi.nlm.nih.gov/sos3/sra-pub-run-19/SRR9651138/SRR9651138.1
S.italica	L. P. Beauv	SRP213572	SAMN12217324	SRR9651139	ILLUMINA (HiSeq 2500)	PE	leaf		30 days	control	The response of C4 grasses to glacial CO2 and low light	https://sra-downloadb.be-md.ncbi.nlm.nih.gov/sos3/sra-pub-run-21/SRR9651139/SRR9651139.1
S.italica	L. P. Beauv	SRP213572	SAMN12217324	SRR9651140	ILLUMINA (HiSeq 2500)	PE	leaf		30 days	control	The response of C4 grasses to glacial CO2 and low light	https://sra-downloadb.be-md.ncbi.nlm.nih.gov/sos3/sra-pub-run-20/SRR9651140/SRR9651140.1
S.italica	L. P. Beauv	SRP213572	SAMN12217324	SRR9651150	ILLUMINA (HiSeq 2500)	PE	leaf		30 days	control	The response of C4 grasses to glacial CO2 and low light	https://sra-downloadb.be-md.ncbi.nlm.nih.gov/sos3/sra-pub-run-20/SRR9651150/SRR9651150.1
S.italica	sistl1	ERP109842	SAMEA4786357	ERR2696317	ILLUMINA (HiSeq 2500)	PE	leaf		seedling		genome sequence of yugu1 and sistl1	https://sra-downloadb.be-md.ncbi.nlm.nih.gov/sos1/sra-pub-run-1/ERR2696317/ERR2696317.1
S.italica	Yugu1	ERP109842	SAMEA4786356	ERR2696316	ILLUMINA (HiSeq 2500)	PE	leaf		seedling		genome sequence of yugu1 and sistl1	https://sra-downloadb.be-md.ncbi.nlm.nih.gov/sos1/sra-pub-run-1/ERR2696316/ERR2696316.1
S.italica	Yugu1	SRP158087	SAMN09841192	SRR7700687	ILLUMINA (HiSeq X Ten)	PE	leaf mesophyll		seedling		C3C4 ENCODE project	https://sra-downloadb.be-md.ncbi.nlm.nih.gov/sos2/sra-pub-run-15/SRR7700687/SRR7700687.1
S.italica	Yugu1	SRP158087	SAMN09841191	SRR7700686	ILLUMINA (HiSeq X Ten)	PE	bundle sheath		seedling		C3C4 ENCODE project	https://sra-downloadb.be-md.ncbi.nlm.nih.gov/sos2/sra-pub-run-17/SRR7700686/SRR7700686.1
S.italica	Yugu1	SRP158087	SAMN09841186	SRR77006893	ILLUMINA (HiSeq X Ten)	PE	bundle sheath		seedling		C3C4 ENCODE project	https://sra-downloadb.be-md.ncbi.nlm.nih.gov/sos2/sra-pub-run-15/SRR7700693/SRR7700693.1
S.italica	Yugu1	SRP158087	SAMN09841185	SRR7700692	ILLUMINA (HiSeq X Ten)	PE	bundle sheath		seedling		C3C4 ENCODE project	https://sra-downloadb.be-md.ncbi.nlm.nih.gov/sos2/sra-pub-run-17/SRR7700692/SRR7700692.1
S.italica	Yugu1	SRP158087	SAMN09841182	SRR7700718	ILLUMINA (HiSeq X Ten)	PE	bundle sheath		seedling		C3C4 ENCODE project	https://sra-pub-run-odp.s3.amazonaws.com/sra/SRR7700718/SRR7700718
S.italica	Yugu1	SRP158087	SAMN09841181	SRR7700717	ILLUMINA (HiSeq X Ten)	PE	bundle sheath		seedling		C3C4 ENCODE project	https://sra-downloadb.be-md.ncbi.nlm.nih.gov/sos3/sra-pub-run-21/SRR7700717/SRR7700717.1
S.italica	Yugu1	SRP158087	SAMN09841179	SRR7700719	ILLUMINA (HiSeq X Ten)	PE	bundle sheath		seedling		C3C4 ENCODE project	https://sra-downloadb.be-md.ncbi.nlm.nih.gov/sos3/sra-pub-run-19/SRR7700719/SRR7700719.1
S.italica	stl2R3	ERP106657	SAMEA4784906	ERR2695648	ILLUMINA (HiSeq 2500)	PE	leaf		3-4 leaf seedling		RNAseq of the fourth extending leaf of S. italica mutant sistl2 and the wild-type Yugu1	https://sra-downloadb.be-md.ncbi.nlm.nih.gov/sos1/sra-pub-run-2/ERR2695648/ERR2695648.1
S.italica	Yu1R3	ERP106657	SAMEA4784905	ERR2695647	ILLUMINA (HiSeq 2500)	PE	leaf		3-4 leaf seedling		RNAseq of the fourth extending leaf of S. italica mutant sistl2 and the wild-type Yugu1	https://sra-downloadb.be-md.ncbi.nlm.nih.gov/sos1/sra-pub-run-2/ERR2695647/ERR2695647.1
S.italica	sistl2-2	ERP106657	SAMEA104567050	ERR2282083	ILLUMINA (HiSeq 2500)	PE	fourth extending leaf		seedling		RNAseq of the fourth extending leaf of S. italica mutant sistl2 and the wild-type Yugu1	https://sra-downloadb.be-md.ncbi.nlm.nih.gov/sos1/sra-pub-run-2/ERR2282083/ERR2282083.1
S.italica	sistl2-1	ERP106657	SAMEA104567049	ERR2282082	ILLUMINA (HiSeq 2500)	PE	fourth extending leaf		seedling		RNAseq of the fourth extending leaf of S. italica mutant sistl2 and the wild-type Yugu1	https://sra-downloadb.be-md.ncbi.nlm.nih.gov/sos1/sra-pub-run-2/ERR2282082/ERR2282082.1
S.italica	Yu1-2	ERP106657	SAMEA104567048	ERR2282081	ILLUMINA (HiSeq 2500)	PE	fourth extending leaf		seedling		RNAseq of the fourth extending leaf of S. italica mutant sistl2 and the wild-type Yugu1	https://sra-downloadb.be-md.ncbi.nlm.nih.gov/sos1/sra-pub-run-2/ERR2282081/ERR2282081.1
S.italica	Yu1-1	ERP106657	SAMEA104567047	ERR2282080	ILLUMINA (HiSeq 2500)	PE	fourth extending leaf		seedling		RNAseq of the fourth extending leaf of S. italica mutant sistl2 and the wild-type Yugu1	https://sra-downloadb.be-md.ncbi.nlm.nih.gov/sos1/sra-pub-run-2/ERR2282080/ERR2282080.1
S.italica	sistl1	ERP108902	SAMEA4672778	ERR2589540	ILLUMINA (NovaSeq 6000)	PE	PO_0025034 leaf		shooting stage		RNAseq data of yugu1 and sistl1	https://sra-downloadb.be-md.ncbi.nlm.nih.gov/sos1/sra-pub-run-2/ERR2589540/ERR2589540.1
S.italica	Yugu1	ERP108902	SAMEA4672777	ERR2589539	ILLUMINA (NovaSeq 6000)	PE	PO_0025034 leaf		shooting stage		RNAseq data of yugu1 and sistl1	https://sra-downloadb.be-md.ncbi.nlm.nih.gov/sos1/sra-pub-run-2/ERR2589539/ERR2589539.1
S.italica	Yugu1	SRP150123	SAMN09387339	SRR7285333	ILLUMINA (HiSeq 2500)	PE	3rd Leaf mesophyll		4th leaf Collar		Mesophyll and bundle sheath enriched RNA sequencing for five tribe Paniceae grasses	https://sra-downloadb.be-md.ncbi.nlm.nih.gov/sos2/sra-pub-run-15/SRR7285333/SRR7285333.1
S.italica	Yugu1	SRP150123	SAMN09387338	SRR7285332	ILLUMINA (HiSeq 2500)	PE	3rd Leaf mesophyll		4th leaf Collar		Mesophyll and bundle sheath enriched RNA sequencing for five tribe Paniceae grasses	https://sra-downloadb.be-md.ncbi.nlm.nih.gov/sos2/sra-pub-run-15/SRR7285332/SRR7285332.1
S.italica	Yugu1	SRP150123	SAMN09387337	SRR7285331	ILLUMINA (HiSeq 2500)	PE	3rd Leaf mesophyll		4th leaf Collar		Mesophyll and bundle sheath enriched RNA sequencing for five tribe Paniceae grasses	https://sra-downloadb.be-md.ncbi.nlm.nih.gov/sos3/sra-pub-run-21/SRR7285331/SRR7285331.1
S.italica	Yugu1	SRP150123	SAMN09387336	SRR7285330	ILLUMINA (HiSeq 2500)	PE	3rd Leaf bundle sheath		4th leaf Collar		Mesophyll and bundle sheath enriched RNA sequencing for five tribe Paniceae grasses	https://sra-downloadb.be-md.ncbi.nlm.nih.gov/sos2/sra-pub-run-15/SRR7285330/SRR7285330.1
S.italica	Yugu1	SRP150123	SAMN09387335	SRR7285329	ILLUMINA (HiSeq 2500)	PE	3rd Leaf bundle sheath		4th leaf Collar		Mesophyll and bundle sheath enriched RNA sequencing for five tribe Paniceae grasses	https://sra-downloadb.be-md.ncbi.nlm.nih.gov/sos2/sra-pub-run-15/SRR7285329/SRR7285329.1
S.italica	Yugu1	SRP150123	SAMN09387334	SRR7285328	ILLUMINA (HiSeq 2500)	PE	3rd Leaf bundle sheath		4th leaf Collar		Mesophyll and bundle sheath enriched RNA sequencing for five tribe Paniceae grasses	https://sra-downloadb.be-md.ncbi.nlm.nih.gov/sos2/sra-pub-run-15/SRR7285328/SRR7285328.1
S.italica	Yugu1	ERP107661	SAMEA104717791	ERR2442598	ILLUMINA (NovaSeq 6000)	PE	leaves		shooting stage		RNA-seq data of sistl1 and Yugu1	https://sra-downloadb.be-md.ncbi.nlm.nih.gov/sos1/sra-pub-run-2/ERR2442598/ERR2442598.1
S.italica	Yugu1	ERP107661	SAMEA104717790	ERR2442597	ILLUMINA (NovaSeq 6000)	PE	leaves		shooting stage		RNA-seq data of sistl1 and Yugu1	https://sra-downloadb.be-md.ncbi.nlm.nih.gov/sos1/sra-pub-run-2/ERR2442597/ERR2442597.1
S.italica	T616	ERP107661	SAMEA104717789	ERR2442596	ILLUMINA (NovaSeq 6000)	PE	leaves		shooting stage		RNA-seq data of sistl1 and Yugu1	https://sra-downloadb.be-md.ncbi.nlm.nih.gov/sos1/sra-pub-run-2/ERR2442596/ERR2442596.1
S.italica	T616	ERP107661	SAMEA104717788	ERR2442595	ILLUMINA (NovaSeq 6000)	PE	leaves		shooting stage		RNA-seq data of sistl1 and Yugu1	https://sra-downloadb.be-md.ncbi.nlm.nih.gov/sos1/sra-pub-run-2/ERR2442595/ERR2442595.1
S.italica	SiYu-1	ERP107094	SAMEA104653298	ERR2349752	ILLUMINA (HiSeq 2500)	PE	leaf		mature period		Morphological Characterization and Gene Mapping of a panicle apical abortion mutant(sipaa1)in Foxtail Millet	https://sra-downloadb.be-md.ncbi.nlm.nih.gov/sos2/sra-pub-run-13/ERR2349752/ERR2349752.1
S.italica	sipaa1 (Yugu1)	ERP107094	SAMEA104653297	ERR2349757	ILLUMINA (HiSeq 2500)	PE	leaf		mature period		Morphological Characterization and Gene Mapping of a panicle apical abortion mutant(sipaa1)in Foxtail Millet	https://sra-downloadb.be-md.ncbi.nlm.nih.gov/sos2/sra-pub-run-13/ERR2349757/ERR2349757.1
S.italica	sipaa1 (Yugu1)	ERP107094	SAMEA104653296	ERR2349756	ILLUMINA (HiSeq 2500)	PE	leaf		mature period		Morphological Characterization and Gene Mapping of a panicle apical abortion mutant(sipaa1)in Foxtail Millet	https://sra-downloadb.be-md.ncbi.nlm.nih.gov/sos2/sra-pub-run-13/ERR2349756/ERR2349756.1
S.italica	sipaa1 (Yugu1)	ERP107094	SAMEA104653295	ERR2349755	ILLUMINA (HiSeq 2500)	PE	leaf		mature period		Morphological Characterization and Gene Mapping of a panicle apical abortion mutant(sipaa1)in Foxtail Millet	https://sra-downloadb.be-md.ncbi.nlm.nih.gov/sos2/sra-pub-run-13/ERR2349755/ERR2349755.1
S.italica	SiYu-3	ERP107094	SAMEA104653294	ERR2349754	ILLUMINA (HiSeq 2500)	PE	leaf		mature period		Morphological Characterization and Gene Mapping of a panicle apical abortion mutant(sipaa1)in Foxtail Millet	https://sra-downloadb.be-md.ncbi.nlm.nih.gov/sos2/sra-pub-run-13/ERR2349754/ERR2349754.1
S.italica	SiYu-2	ERP107094	SAMEA104653293	ERR2349753	ILLUMINA (HiSeq 2500)	PE	leaf		mature period		Morphological Characterization and Gene Mapping of a panicle apical abortion mutant(sipaa1)in Foxtail Millet	https://sra-downloadb.be-md.ncbi.nlm.nih.gov/sos2/sra-pub-run-13/ERR2349753/ERR2349753.1
S.italica	Si248	SRP145793	SAMN08954388	SRR7164719	ILLUMINA (HiSeq 2500)	PE	leaf		grain filling stage		Population-scaled genome sequencing of Setaria italica	https://sra-downloadb.be-md.ncbi.nlm.nih.gov/sos1/sra-pub-run-2/SRR7164719/SRR7164719.1
S.italica	Si90	SRP145793	SAMN08954387	SRR7164715	ILLUMINA (HiSeq 2500)	PE	leaf		grain filling stage		Population-scaled genome sequencing of Setaria italica	https://sra-downloadb.be-md.ncbi.nlm.nih.gov/sos1/sra-pub-run-2/SRR7164715/SRR7164715.1
S.italica	Si79	SRP145793	SAMN08954386	SRR7164716	ILLUMINA (HiSeq 2500)	PE	leaf		grain filling stage		Population-scaled genome sequencing of Setaria italica	https://sra-downloadb.be-md.ncbi.nlm.nih.gov/sos1/sra-pub-run-2/SRR7164716/SRR7164716.1
S.italica	Si81	SRP145793	SAMN08954385	SRR7164717	ILLUMINA (HiSeq 2500)	PE	leaf		grain filling stage		Population-scaled genome sequencing of Setaria italica	https://sra-downloadb.be-md.ncbi.nlm.nih.gov/sos2/sra-pub-run-13/SRR7164717/SRR7164717.1
S.italica	Si83	SRP145793	SAMN08954384	SRR7164718	ILLUMINA (HiSeq 2500)	PE	leaf		grain filling stage		Population-scaled genome sequencing of Setaria italica	https://sra-downloadb.be-md.ncbi.nlm.nih.gov/sos1/sra-pub-run-2/SRR7164718/SRR7164718.1
S.italica	Si214	SRP145793	SAMN08954383	SRR7164711	ILLUMINA (HiSeq 2500)	PE	leaf		grain filling stage		Population-scaled genome sequencing of Setaria italica	https://sra-downloadb.be-md.ncbi.nlm.nih.gov/sos1/sra-pub-run-2/SRR7164711/SRR7164711.1
S.italica	Si80	SRP145793	SAMN08954382	SRR7164712	ILLUMINA (HiSeq 2500)	PE	leaf		grain filling stage		Population-scaled genome sequencing of Setaria italica	https://sra-downloadb.be-md.ncbi.nlm.nih.gov/sos1/sra-pub-run-2/SRR7164712/SRR7164712.1
S.italica	Si62	SRP145793	SAMN08954381	SRR7164713	ILLUMINA (HiSeq 2500)	PE	leaf		grain filling stage		Population-scaled genome sequencing of Setaria italica	https://sra-downloadb.be-md.ncbi.nlm.nih.gov/sos1/sra-pub-run-2/SRR7164713/SRR7164713.1
S.italica	Si268	SRP145793	SAMN08954380	SRR7164714	ILLUMINA (HiSeq 2500)	PE	leaf		grain filling stage		Population-scaled genome sequencing of Setaria italica	https://sra-downloadb.be-md.ncbi.nlm.nih.gov/sos1/sra-pub-run-2/SRR7164714/SRR7164714.1
S.italica	Si51	SRP145793	SAMN08954379	SRR7164720	ILLUMINA (HiSeq 2500)	PE	leaf		grain filling stage		Population-scaled genome sequencing of Setaria italica	https://sra-downloadb.be-md.ncbi.nlm.nih.gov/sos2/sra-pub-run-13/SRR7164720/SRR7164720.1
S.italica	Hongbaimiao	SRP145793	SAMN08954378	SRR7164721	ILLUMINA (HiSeq 2500)	PE	leaf		grain filling stage		Population-scaled genome sequencing of Setaria italica	https://sra-downloadb.be-md.ncbi.nlm.nih.gov/sos2/sra-pub-run-13/SRR7164721/SRR7164721.1
S.italica	Sanbai	SRP145793	SAMN08954377	SRR7164728	ILLUMINA (HiSeq 2500)	PE	leaf		grain filling stage		Population-scaled genome sequencing of Setaria italica	https://sra-downloadb.be-md.ncbi.nlm.nih.gov/sos2/sra-pub-run-13/SRR7164728/SRR7164728.1
S.italica	Si249	SRP145793	SAMN08954376	SRR7164729	ILLUMINA (HiSeq 2500)	PE	leaf		grain filling stage		Population-scaled genome sequencing of Setaria italica	https://sra-downloadb.be-md.ncbi.nlm.nih.gov/sos2/sra-pub-run-13/SRR7164729/SRR7164729.1
S.italica	Heigu	SRP145793	SAMN08954375	SRR7164726	ILLUMINA (HiSeq 2500)	PE	leaf		grain filling stage		Population-scaled genome sequencing of Setaria italica	https://sra-downloadb.be-md.ncbi.nlm.nih.gov/sos2/sra-pub-run-13/SRR7164726/SRR7164726.1
S.italica	Huangzhangu	SRP145793	SAMN08954374	SRR7164727	ILLUMINA (HiSeq 2500)	PE	leaf		grain filling stage		Population-scaled genome sequencing of Setaria italica	https://sra-downloadb.be-md.ncbi.nlm.nih.gov/sos2/sra-pub-run-13/SRR7164727/SRR7164727.1
S.italica	Suzigu	SRP145793	SAMN08954373	SRR7164724	ILLUMINA (HiSeq 2500)	PE	leaf		grain filling stage		Population-scaled genome sequencing of Setaria italica	https://sra-downloadb.be-md.ncbi.nlm.nih.gov/sos1/sra-pub-run-2/SRR7164724/SRR7164724.1
S.italica	Hanbashi	SRP145793	SAMN08954372	SRR7164725	ILLUMINA (HiSeq 2500)	PE	leaf		grain filling stage		Population-scaled genome sequencing of Setaria italica	https://sra-downloadb.be-md.ncbi.nlm.nih.gov/sos1/sra-pub-run-2/SRR7164725/SRR7164725.1
S.italica	Gaomiaoqing	SRP145793	SAMN08954371	SRR7164722	ILLUMINA (HiSeq 2500)	PE	leaf		grain filling stage		Population-scaled genome sequencing of Setaria italica	https://sra-downloadb.be-md.ncbi.nlm.nih.gov/sos2/sra-pub-run-13/SRR7164722/SRR7164722.1
S.italica	Changbobai	SRP145793	SAMN08954370	SRR7164723	ILLUMINA (HiSeq 2500)	PE	leaf		grain filling stage		Population-scaled genome sequencing of Setaria italica	https://sra-downloadb.be-md.ncbi.nlm.nih.gov/sos1/sra-pub-run-2/SRR7164723/SRR7164723.1
S.italica	wildtype	ERP106777	SAMEA104584984	ERR2298135	ILLUMINA (HiSeq 2500)	PE	leaf		heading stage		Whole genome resequencing of sistl2 mutant DNA bulk pool	https://sra-downloadb.be-md.ncbi.nlm.nih.gov/sos2/sra-pub-run-13/ERR2298135/ERR2298135.1
S.italica	sistl2	ERP106777	SAMEA104584983	ERR2298136	ILLUMINA (HiSeq 2500)	PE	leaf		heading stage		Whole genome resequencing of sistl2 mutant DNA bulk pool	https://sra-downloadb.be-md.ncbi.nlm.nih.gov/sos2/sra-pub-run-13/ERR2298136/ERR2298136.1
S.italica	Yugu1	SRP137074	SAMN08775684	SRR6937817	ILLUMINA (HiSeq 2000)	PE					Setaria italica Yugu1 transcriptome - 014-B06	https://sra-downloadb.be-md.ncbi.nlm.nih.gov/sos2/sra-pub-run-13/SRR6937817/SRR6937817.1
S.italica	Yugu1	SRP137072	SAMN08775683	SRR6937819	ILLUMINA (HiSeq 2000)	PE					Setaria italica Yugu1 transcriptome - 014-B07	https://sra-downloadb.be-md.ncbi.nlm.nih.gov/sos2/sra-pub-run-13/SRR6937819/SRR6937819.1
S.italica	Yugu1	SRP137133	SAMN08778005	SRR6939218	ILLUMINA (HiSeq 2000)	PE	leaf			VIGS	Setaria italica Yugu1 RNA-seq - Si466-3 transcriptome	https://sra-downloadb.be-md.ncbi.nlm.nih.gov/sos2/sra-pub-run-13/SRR6939218/SRR6939218.1
S.italica	Yugu1	SRP137133	SAMN08778005	SRR6939220	ILLUMINA (HiSeq 2000)	PE	leaf			VIGS	Setaria italica Yugu1 RNA-seq - Si466-3 transcriptome	https://sra-downloadb.be-md.ncbi.nlm.nih.gov/sos2/sra-pub-run-13/SRR6939220/SRR6939220.1
S.italica	Yugu1	SRP137133	SAMN08778005	SRR6939221	ILLUMINA (HiSeq 2000)	PE	leaf			VIGS	Setaria italica Yugu1 RNA-seq - Si466-3 transcriptome	https://sra-downloadb.be-md.ncbi.nlm.nih.gov/sos2/sra-pub-run-13/SRR6939221/SRR6939221.1
S.italica	Yugu1	SRP137124	SAMN08777978	SRR6939240	ILLUMINA (HiSeq 2500)	PE	leaf			VIGS	Setaria italica Yugu1 RNA-seq - Si466-2 transcriptome	https://sra-downloadb.be-md.ncbi.nlm.nih.gov/sos2/sra-pub-run-13/SRR6939240/SRR6939240.1
S.italica	Yugu1	SRP137124	SAMN08777978	SRR6939242	ILLUMINA (HiSeq 2000)	PE	leaf			VIGS	Setaria italica Yugu1 RNA-seq - Si466-2 transcriptome	https://sra-downloadb.be-md.ncbi.nlm.nih.gov/sos2/sra-pub-run-13/SRR6939242/SRR6939242.1
S.italica	Yugu1	SRP137124	SAMN08777978	SRR6939243	ILLUMINA (HiSeq 2500)	PE	leaf			VIGS	Setaria italica Yugu1 RNA-seq - Si466-2 transcriptome	https://sra-downloadb.be-md.ncbi.nlm.nih.gov/sos2/sra-pub-run-13/SRR6939243/SRR6939243.1
S.italica	Yugu1	SRP137125	SAMN08777977	SRR6939214	ILLUMINA (HiSeq 2500)	PE	leaf			VIGS	Setaria italica Yugu1 RNA-seq - Si466-1 transcriptome	https://sra-downloadb.be-md.ncbi.nlm.nih.gov/sos2/sra-pub-run-13/SRR6939214/SRR6939214.1
S.italica	Yugu1	SRP137125	SAMN08777977	SRR6939215	ILLUMINA (HiSeq 2500)	PE	leaf			VIGS	Setaria italica Yugu1 RNA-seq - Si466-1 transcriptome	https://sra-downloadb.be-md.ncbi.nlm.nih.gov/sos2/sra-pub-run-13/SRR6939215/SRR6939215.1
S.italica	Yugu1	SRP137125	SAMN08777977	SRR6939241	ILLUMINA (HiSeq 2000)	PE	leaf			VIGS	Setaria italica Yugu1 RNA-seq - Si466-1 transcriptome	https://sra-downloadb.be-md.ncbi.nlm.nih.gov/sos2/sra-pub-run-13/SRR6939241/SRR6939241.1
S.italica	Yugu1	SRP137132	SAMN08777221	SRR6939212	ILLUMINA (HiSeq 2500)	PE	leaf			VIGS	Setaria italica Yugu1 RNA-seq - Si466GFP-3 transcriptome	https://sra-downloadb.be-md.ncbi.nlm.nih.gov/sos2/sra-pub-run-13/SRR6939212/SRR6939212.1
S.italica	Yugu1	SRP137132	SAMN08777221	SRR6939213	ILLUMINA (HiSeq 2000)	PE	leaf			VIGS	Setaria italica Yugu1 RNA-seq - Si466GFP-3 transcriptome	https://sra-downloadb.be-md.ncbi.nlm.nih.gov/sos2/sra-pub-run-13/SRR6939213/SRR6939213.1
S.italica	Yugu1	SRP137132	SAMN08777221	SRR6939228	ILLUMINA (HiSeq 2500)	PE	leaf			VIGS	Setaria italica Yugu1 RNA-seq - Si466GFP-3 transcriptome	https://sra-downloadb.be-md.ncbi.nlm.nih.gov/sos2/sra-pub-run-13/SRR6939228/SRR6939228.1
S.italica	Yugu1	SRP137131	SAMN08777987	SRR6939210	ILLUMINA (HiSeq 2500)	PE	leaf			VIGS	Setaria italica Yugu1 RNA-seq - Si466GFP-2 transcriptome	https://sra-downloadb.be-md.ncbi.nlm.nih.gov/sos2/sra-pub-run-13/SRR6939210/SRR6939210.1
S.italica	Yugu1	SRP137131	SAMN08777987	SRR6939211	ILLUMINA (HiSeq 2500)	PE	leaf			VIGS	Setaria italica Yugu1 RNA-seq - Si466GFP-2 transcriptome	https://sra-downloadb.be-md.ncbi.nlm.nih.gov/sos2/sra-pub-run-13/SRR6939211/SRR6939211.1
S.italica	Yugu1	SRP137131	SAMN08777987	SRR6939227	ILLUMINA (HiSeq 2000)	PE	leaf			VIGS	Setaria italica Yugu1 RNA-seq - Si466GFP-2 transcriptome	https://sra-downloadb.be-md.ncbi.nlm.nih.gov/sos2/sra-pub-run-13/SRR6939227/SRR6939227.1
S.italica	Yugu1	SRP137123	SAMN08777986	SRR6939237	ILLUMINA (HiSeq 2000)	PE	leaf			VIGS	Setaria italica Yugu1 RNA-seq - Si466GFP-1 transcriptome	https://sra-downloadb.be-md.ncbi.nlm.nih.gov/sos2/sra-pub-run-13/SRR6939237/SRR6939237.1
S.italica	Yugu1	SRP137123	SAMN08777986	SRR6939244	ILLUMINA (HiSeq 2500)	PE	leaf			VIGS	Setaria italica Yugu1 RNA-seq - Si466GFP-1 transcriptome	https://sra-downloadb.be-md.ncbi.nlm.nih.gov/sos2/sra-pub-run-13/SRR6939244/SRR6939244.1
S.italica	Yugu1	SRP137123	SAMN08777986	SRR6939245	ILLUMINA (HiSeq 2500)	PE	leaf			VIGS	Setaria italica Yugu1 RNA-seq - Si466GFP-1 transcriptome	https://sra-downloadb.be-md.ncbi.nlm.nih.gov/sos2/sra-pub-run-13/SRR6939245/SRR6939245.1
S.italica	Yugu1	SRP137130	SAMN08776951	SRR6939224	ILLUMINA (HiSeq 2500)	PE	leaf			VIGS	Setaria italica Yugu1 RNA-seq - Si90-3 transcriptome	https://sra-downloadb.be-md.ncbi.nlm.nih.gov/sos2/sra-pub-run-13/SRR6939224/SRR6939224.1
S.italica	Yugu1	SRP137130	SAMN08776951	SRR6939229	ILLUMINA (HiSeq 2500)	PE	leaf			VIGS	Setaria italica Yugu1 RNA-seq - Si90-3 transcriptome	https://sra-downloadb.be-md.ncbi.nlm.nih.gov/sos2/sra-pub-run-13/SRR6939229/SRR6939229.1
S.italica	Yugu1	SRP137130	SAMN08776951	SRR6939232	ILLUMINA (HiSeq 2000)	PE	leaf			VIGS	Setaria italica Yugu1 RNA-seq - Si90-3 transcriptome	https://sra-downloadb.be-md.ncbi.nlm.nih.gov/sos2/sra-pub-run-13/SRR6939232/SRR6939232.1
S.italica	Yugu1	SRP137129	SAMN08777985	SRR6939225	ILLUMINA (HiSeq 2000)	PE	leaf			VIGS	Setaria italica Yugu1 RNA-seq - Si90-2 transcriptome	https://sra-downloadb.be-md.ncbi.nlm.nih.gov/sos2/sra-pub-run-13/SRR6939225/SRR6939225.1
S.italica	Yugu1	SRP137129	SAMN08777985	SRR6939226	ILLUMINA (HiSeq 2500)	PE	leaf			VIGS	Setaria italica Yugu1 RNA-seq - Si90-2 transcriptome	https://sra-downloadb.be-md.ncbi.nlm.nih.gov/sos2/sra-pub-run-13/SRR6939226/SRR6939226.1
S.italica	Yugu1	SRP137129	SAMN08777985	SRR6939233	ILLUMINA (HiSeq 2500)	PE	leaf			VIGS	Setaria italica Yugu1 RNA-seq - Si90-2 transcriptome	https://sra-downloadb.be-md.ncbi.nlm.nih.gov/sos2/sra-pub-run-13/SRR6939233/SRR6939233.1
S.italica	Longgu7	SRP219728	SAMN12638725	SRR10038674	ILLUMINA (HiSeq X Ten)	PE	leaf		jointing		Raw data for foxtail millet resequencing	https://sra-downloadb.be-md.ncbi.nlm.nih.gov/sos3/sra-pub-run-19/SRR10038674/SRR10038674.1
S.italica	Yugu1	SRP219728	SAMN12638724	SRR10038673	ILLUMINA (HiSeq X Ten)	PE	leaf		jointing		Raw data for foxtail millet resequencing	https://sra-downloadb.be-md.ncbi.nlm.nih.gov/sos2/sra-pub-run-15/SRR1003867/SRR10038673.1
S.italica	RIL164	SRP219728	SAMN12638723	SRR10038672	ILLUMINA (HiSeq X Ten)	PE	leaf		jointing		Raw data for foxtail millet resequencing	https://sra-downloadb.be-md.ncbi.nlm.nih.gov/sos3/sra-pub-run-21/SRR10038672/SRR10038672.1
S.italica	RIL163	SRP219728	SAMN12638722	SRR10038671	ILLUMINA (HiSeq X Ten)	PE	leaf		jointing		Raw data for foxtail millet resequencing	https://sra-downloadb.be-md.ncbi.nlm.nih.gov/sos3/sra-pub-run-20/SRR10038671/SRR10038671.1
S.italica	RIL162	SRP219728	SAMN12638721	SRR10038670	ILLUMINA (HiSeq X Ten)	PE	leaf		jointing		Raw data for foxtail millet resequencing	https://sra-downloadb.be-md.ncbi.nlm.nih.gov/sos2/sra-pub-run-15/SRR1003867/SRR10038670.1
S.italica	RIL161	SRP219728	SAMN12638719	SRR10038651	ILLUMINA (HiSeq X Ten)	PE	leaf		jointing		Raw data for foxtail millet resequencing	https://sra-downloadb.be-md.ncbi.nlm.nih.gov/sos3/sra-pub-run-19/SRR10038651/SRR10038651.1
S.italica	RIL160	SRP219728	SAMN12638715	SRR10038669	ILLUMINA (HiSeq X Ten)	PE	leaf		jointing		Raw data for foxtail millet resequencing	https://sra-downloadb.be-md.ncbi.nlm.nih.gov/sos3/sra-pub-run-21/SRR10038669/SRR10038669.1
S.italica	RIL159	SRP219728	SAMN12638714	SRR10038668	ILLUMINA (HiSeq X Ten)	PE	leaf		jointing		Raw data for foxtail millet resequencing	https://sra-downloadb.be-md.ncbi.nlm.nih.gov/sos3/sra-pub-run-20/SRR10038668/SRR10038668.1
S.italica	RIL158	SRP219728	SAMN12638712	SRR10038667	ILLUMINA (HiSeq X Ten)	PE	leaf		jointing		Raw data for foxtail millet resequencing	https://sra-downloadb.be-md.ncbi.nlm.nih.gov/sos3/sra-pub-run-21/SRR10038667/SRR10038667.1
S.italica	RIL157	SRP219728	SAMN12638710	SRR10038666	ILLUMINA (HiSeq X Ten)	PE	leaf		jointing		Raw data for foxtail millet resequencing	https://sra-downloadb.be-md.ncbi.nlm.nih.gov/sos3/sra-pub-run-19/SRR10038666/SRR10038666.1
S.italica	RIL156	SRP219728	SAMN12638709	SRR10038665	ILLUMINA (HiSeq X Ten)	PE	leaf		jointing		Raw data for foxtail millet resequencing	https://sra-downloadb.be-md.ncbi.nlm.nih.gov/sos3/sra-pub-run-21/SRR10038665/SRR10038665.1
S.italica	RIL155	SRP219728	SAMN12638707	SRR10038664	ILLUMINA (HiSeq X Ten)	PE	leaf		jointing		Raw data for foxtail millet resequencing	https://sra-downloadb.be-md.ncbi.nlm.nih.gov/sos3/sra-pub-run-20/SRR10038664/SRR10038664.1
S.italica	RIL154	SRP219728	SAMN12638706	SRR10038663	ILLUMINA (HiSeq X Ten)	PE	leaf		jointing		Raw data for foxtail millet resequencing	https://sra-downloadb.be-md.ncbi.nlm.nih.gov/sos3/sra-pub-run-19/SRR10038663/SRR10038663.1
S.italica	RIL153	SRP219728	SAMN12638704	SRR10038662	ILLUMINA (HiSeq X Ten)	PE	leaf		jointing		Raw data for foxtail millet resequencing	https://sra-downloadb.be-md.ncbi.nlm.nih.gov/sos3/sra-pub-run-21/SRR10038662/SRR10038662.1
S.italica	RIL152	SRP219728	SAMN12638702	SRR10038661	ILLUMINA (HiSeq X Ten)	PE	leaf		jointing		Raw data for foxtail millet resequencing	https://sra-downloadb.be-md.ncbi.nlm.nih.gov/sos3/sra-pub-run-20/SRR10038661/SRR10038661.1
S.italica	RIL151	SRP219728	SAMN12638700	SRR10038757	ILLUMINA (HiSeq X Ten)	PE	leaf		jointing		Raw data for foxtail millet resequencing	https://sra-downloadb.be-md.ncbi.nlm.nih.gov/sos3/sra-pub-run-19/SRR10038757/SRR10038757.1
S.italica	RIL150	SRP219728	SAMN12638698	SRR10038759	ILLUMINA (HiSeq X Ten)	PE	leaf		jointing		Raw data for foxtail millet resequencing	https://sra-downloadb.be-md.ncbi.nlm.nih.gov/sos2/sra-pub-run-15/SRR1003875/SRR10038759.1
S.italica	RIL147	SRP219728	SAMN12638697	SRR10038760	ILLUMINA (HiSeq X Ten)	PE	leaf		jointing		Raw data for foxtail millet resequencing	https://sra-downloadb.be-md.ncbi.nlm.nih.gov/sos2/sra-pub-run-15/SRR1003876/SRR10038762.1
S.italica	RIL149	SRP219728	SAMN12638695	SRR10038762	ILLUMINA (HiSeq X Ten)	PE	leaf		jointing		Raw data for foxtail millet resequencing	https://sra-downloadb.be-md.ncbi.nlm.nih.gov/sos2/sra-pub-run-15/SRR1003876/SRR10038760.1
S.italica	RIL148	SRP219728	SAMN12638694	SRR10038761	ILLUMINA (HiSeq X Ten)	PE	leaf		jointing		Raw data for foxtail millet resequencing	https://sra-downloadb.be-md.ncbi.nlm.nih.gov/sos3/sra-pub-run-20/SRR10038761/SRR10038761.1
S.italica	RIL146	SRP219728	SAMN12638683	SRR10038763	ILLUMINA (HiSeq X Ten)	PE	leaf		jointing		Raw data for foxtail millet resequencing	https://sra-downloadb.be-md.ncbi.nlm.nih.gov/sos2/sra-pub-run-15/SRR1003876/SRR10038763.1
S.italica	RIL145	SRP219728	SAMN12638682	SRR10038764	ILLUMINA (HiSeq X Ten)	PE	leaf		jointing		Raw data for foxtail millet resequencing	https://sra-downloadb.be-md.ncbi.nlm.nih.gov/sos3/sra-pub-run-21/SRR10038764/SRR10038764.1
S.italica	RIL144	SRP219728	SAMN12638681	SRR10038765	ILLUMINA (HiSeq X Ten)	PE	leaf		jointing		Raw data for foxtail millet resequencing	https://sra-downloadb.be-md.ncbi.nlm.nih.gov/sos3/sra-pub-run-19/SRR10038765/SRR10038765.1
S.italica	RIL142	SRP219728	SAMN12638680	SRR10038767	ILLUMINA (HiSeq X Ten)	PE	leaf		jointing		Raw data for foxtail millet resequencing	https://sra-downloadb.be-md.ncbi.nlm.nih.gov/sos3/sra-pub-run-21/SRR10038767/SRR10038767.1
S.italica	RIL143	SRP219728	SAMN12638679	SRR10038766	ILLUMINA (HiSeq X Ten)	PE	leaf		jointing		Raw data for foxtail millet resequencing	https://sra-downloadb.be-md.ncbi.nlm.nih.gov/sos3/sra-pub-run-19/SRR10038766/SRR10038766.1
S.italica	RIL141	SRP219728	SAMN12638677	SRR10038768	ILLUMINA (HiSeq X Ten)	PE	leaf		jointing		Raw data for foxtail millet resequencing	https://sra-downloadb.be-md.ncbi.nlm.nih.gov/sos3/sra-pub-run-19/SRR10038768/SRR10038768.1
S.italica	RIL140	SRP219728	SAMN12638675	SRR10038770	ILLUMINA (HiSeq X Ten)	PE	leaf		jointing		Raw data for foxtail millet resequencing	https://sra-downloadb.be-md.ncbi.nlm.nih.gov/sos3/sra-pub-run-20/SRR10038770/SRR10038770.1
S.italica	RIL139	SRP219728	SAMN12638670	SRR10038771	ILLUMINA (HiSeq X Ten)	PE	leaf		jointing		Raw data for foxtail millet resequencing	https://sra-downloadb.be-md.ncbi.nlm.nih.gov/sos3/sra-pub-run-21/SRR10038771/SRR10038771.1
S.italica	RIL138	SRP219728	SAMN12638669	SRR10038772	ILLUMINA (HiSeq X Ten)	PE	leaf		jointing		Raw data for foxtail millet resequencing	https://sra-downloadb.be-md.ncbi.nlm.nih.gov/sos3/sra-pub-run-20/SRR10038772/SRR10038772.1
S.italica	RIL137	SRP219728	SAMN12638668	SRR10038773	ILLUMINA (HiSeq X Ten)	PE	leaf		jointing		Raw data for foxtail millet resequencing	https://sra-downloadb.be-md.ncbi.nlm.nih.gov/sos3/sra-pub-run-19/SRR10038773/SRR10038773.1
S.italica	RIL136	SRP219728	SAMN12638667	SRR10038774	ILLUMINA (HiSeq X Ten)	PE	leaf		jointing		Raw data for foxtail millet resequencing	https://sra-downloadb.be-md.ncbi.nlm.nih.gov/sos3/sra-pub-run-21/SRR10038774/SRR10038774.1
S.italica	RIL135	SRP219728	SAMN12638666	SRR10038775	ILLUMINA (HiSeq X Ten)	PE	leaf		jointing		Raw data for foxtail millet resequencing	https://sra-downloadb.be-md.ncbi.nlm.nih.gov/sos3/sra-pub-run-21/SRR10038775/SRR10038775.1
S.italica	RIL134	SRP219728	SAMN12638664	SRR10038776	ILLUMINA (HiSeq X Ten)	PE	leaf		jointing		Raw data for foxtail millet resequencing	https://sra-downloadb.be-md.ncbi.nlm.nih.gov/sos3/sra-pub-run-20/SRR10038776/SRR10038776.1
S.italica	RIL133	SRP219728	SAMN12638663	SRR10038777	ILLUMINA (HiSeq X Ten)	PE	leaf		jointing		Raw data for foxtail millet resequencing	https://sra-downloadb.be-md.ncbi.nlm.nih.gov/sos3/sra-pub-run-19/SRR10038777/SRR10038777.1
S.italica	RIL132	SRP219728	SAMN12638662	SRR10038778	ILLUMINA (HiSeq X Ten)	PE	leaf		jointing		Raw data for foxtail millet resequencing	https://sra-downloadb.be-md.ncbi.nlm.nih.gov/sos3/sra-pub-run-19/SRR10038778/SRR10038778.1
S.italica	RIL131	SRP219728	SAMN12638661	SRR10038779	ILLUMINA (HiSeq X Ten)	PE	leaf		jointing		Raw data for foxtail millet resequencing	https://sra-downloadb.be-md.ncbi.nlm.nih.gov/sos3/sra-pub-run-21/SRR10038779/SRR10038779.1
S.italica	RIL130	SRP219728	SAMN12638660	SRR10038781	ILLUMINA (HiSeq X Ten)	PE	leaf		jointing		Raw data for foxtail millet resequencing	https://sra-downloadb.be-md.ncbi.nlm.nih.gov/sos3/sra-pub-run-20/SRR10038781/SRR10038781.1
S.italica	RIL128	SRP219728	SAMN12638659	SRR10038783	ILLUMINA (HiSeq X Ten)	PE	leaf		jointing		Raw data for foxtail millet resequencing	https://sra-downloadb.be-md.ncbi.nlm.nih.gov/sos3/sra-pub-run-20/SRR10038783/SRR10038783.1
S.italica	RIL129	SRP219728	SAMN12638658	SRR10038782	ILLUMINA (HiSeq X Ten)	PE	leaf		jointing		Raw data for foxtail millet resequencing	https://sra-downloadb.be-md.ncbi.nlm.nih.gov/sos3/sra-pub-run-19/SRR10038782/SRR10038782.1
S.italica	RIL127	SRP219728	SAMN12638657	SRR10038784	ILLUMINA (HiSeq X Ten)	PE	leaf		jointing		Raw data for foxtail millet resequencing	https://sra-downloadb.be-md.ncbi.nlm.nih.gov/sos3/sra-pub-run-21/SRR10038784/SRR10038784.1
S.italica	RIL126	SRP219728	SAMN12638656	SRR10038785	ILLUMINA (HiSeq X Ten)	PE	leaf		jointing		Raw data for foxtail millet resequencing	https://sra-downloadb.be-md.ncbi.nlm.nih.gov/sos3/sra-pub-run-20/SRR10038785/SRR10038785.1
S.italica	RIL125	SRP219728	SAMN12638655	SRR10038786	ILLUMINA (HiSeq X Ten)	PE	leaf		jointing		Raw data for foxtail millet resequencing	https://sra-downloadb.be-md.ncbi.nlm.nih.gov/sos3/sra-pub-run-21/SRR10038786/SRR10038786.1
S.italica	RIL124	SRP219728	SAMN12638653	SRR10038787	ILLUMINA (HiSeq X Ten)	PE	leaf		jointing		Raw data for foxtail millet resequencing	https://sra-downloadb.be-md.ncbi.nlm.nih.gov/sos3/sra-pub-run-20/SRR10038787/SRR10038787.1
S.italica	RIL123	SRP219728	SAMN12638651	SRR10038788	ILLUMINA (HiSeq X Ten)	PE	leaf		jointing		Raw data for foxtail millet resequencing	https://sra-downloadb.be-md.ncbi.nlm.nih.gov/sos3/sra-pub-run-21/SRR10038788/SRR10038788.1
S.italica	RIL121	SRP219728	SAMN12638650	SRR10038790	ILLUMINA (HiSeq X Ten)	PE	leaf		jointing		Raw data for foxtail millet resequencing	https://sra-downloadb.be-md.ncbi.nlm.nih.gov/sos3/sra-pub-run-20/SRR10038790/SRR10038790.1
S.italica	RIL122	SRP219728	SAMN12638648	SRR10038789	ILLUMINA (HiSeq X Ten)	PE	leaf		jointing		Raw data for foxtail millet resequencing	https://sra-downloadb.be-md.ncbi.nlm.nih.gov/sos3/sra-pub-run-19/SRR10038789/SRR10038789.1
S.italica	RIL120	SRP219728	SAMN12638646	SRR10038792	ILLUMINA (HiSeq X Ten)	PE	leaf		jointing		Raw data for foxtail millet resequencing	https://sra-downloadb.be-md.ncbi.nlm.nih.gov/sos3/sra-pub-run-20/SRR10038792/SRR10038792.1
S.italica	RIL119	SRP219728	SAMN12638644	SRR10038793	ILLUMINA (HiSeq X Ten)	PE	leaf		jointing		Raw data for foxtail millet resequencing	https://sra-downloadb.be-md.ncbi.nlm.nih.gov/sos3/sra-pub-run-19/SRR10038793/SRR10038793.1
S.italica	RIL117	SRP219728	SAMN12638643	SRR10038795	ILLUMINA (HiSeq X Ten)	PE	leaf		jointing		Raw data for foxtail millet resequencing	https://sra-downloadb.be-md.ncbi.nlm.nih.gov/sos3/sra-pub-run-21/SRR10038795/SRR10038795.1
S.italica	RIL118	SRP219728	SAMN12638642	SRR10038794	ILLUMINA (HiSeq X Ten)	PE	leaf		jointing		Raw data for foxtail millet resequencing	https://sra-downloadb.be-md.ncbi.nlm.nih.gov/sos3/sra-pub-run-19/SRR10038794/SRR10038794.1
S.italica	RIL116	SRP219728	SAMN12638640	SRR10038796	ILLUMINA (HiSeq X Ten)	PE	leaf		jointing		Raw data for foxtail millet resequencing	https://sra-downloadb.be-md.ncbi.nlm.nih.gov/sos3/sra-pub-run-21/SRR10038796/SRR10038796.1
S.italica	RIL114	SRP219728	SAMN12638639	SRR10038798	ILLUMINA (HiSeq X Ten)	PE	leaf		jointing		Raw data for foxtail millet resequencing	https://sra-downloadb.be-md.ncbi.nlm.nih.gov/sos3/sra-pub-run-20/SRR10038798/SRR10038798.1
S.italica	RIL115	SRP219728	SAMN12638637	SRR10038797	ILLUMINA (HiSeq X Ten)	PE	leaf		jointing		Raw data for foxtail millet resequencing	https://sra-downloadb.be-md.ncbi.nlm.nih.gov/sos3/sra-pub-run-20/SRR10038797/SRR10038797.1
S.italica	RIL113	SRP219728	SAMN12638636	SRR10038799	ILLUMINA (HiSeq X Ten)	PE	leaf		jointing		Raw data for foxtail millet resequencing	https://sra-downloadb.be-md.ncbi.nlm.nih.gov/sos3/sra-pub-run-21/SRR10038799/SRR10038799.1
S.italica	RIL112	SRP219728	SAMN12638635	SRR10038800	ILLUMINA (HiSeq X Ten)	PE	leaf		jointing		Raw data for foxtail millet resequencing	https://sra-downloadb.be-md.ncbi.nlm.nih.gov/sos3/sra-pub-run-20/SRR10038800/SRR10038800.1
S.italica	RIL111	SRP219728	SAMN12638598	SRR10038801	ILLUMINA (HiSeq X Ten)	PE	leaf		jointing		Raw data for foxtail millet resequencing	https://sra-downloadb.be-md.ncbi.nlm.nih.gov/sos3/sra-pub-run-19/SRR10038801/SRR10038801.1
S.italica	RIL110	SRP219728	SAMN12638597	SRR10038803	ILLUMINA (HiSeq X Ten)	PE	leaf		jointing		Raw data for foxtail millet resequencing	https://sra-downloadb.be-md.ncbi.nlm.nih.gov/sos3/sra-pub-run-21/SRR10038803/SRR10038803.1
S.italica	RIL109	SRP219728	SAMN12638595	SRR10038804	ILLUMINA (HiSeq X Ten)	PE	leaf		jointing		Raw data for foxtail millet resequencing	https://sra-downloadb.be-md.ncbi.nlm.nih.gov/sos3/sra-pub-run-21/SRR10038804/SRR10038804.1
S.italica	RIL108	SRP219728	SAMN12638587	SRR10038805	ILLUMINA (HiSeq X Ten)	PE	leaf		jointing		Raw data for foxtail millet resequencing	https://sra-downloadb.be-md.ncbi.nlm.nih.gov/sos2/sra-pub-run-15/SRR1003880/SRR10038805.1
S.italica	RIL107	SRP219728	SAMN12638586	SRR10038806	ILLUMINA (HiSeq X Ten)	PE	leaf		jointing		Raw data for foxtail millet resequencing	https://sra-downloadb.be-md.ncbi.nlm.nih.gov/sos2/sra-pub-run-15/SRR1003880/SRR10038806.1
S.italica	RIL106	SRP219728	SAMN12638584	SRR10038807	ILLUMINA (HiSeq X Ten)	PE	leaf		jointing		Raw data for foxtail millet resequencing	https://sra-downloadb.be-md.ncbi.nlm.nih.gov/sos2/sra-pub-run-15/SRR1003880/SRR10038807.1
S.italica	RIL105	SRP219728	SAMN12638469	SRR10038808	ILLUMINA (HiSeq X Ten)	PE	leaf		jointing		Raw data for foxtail millet resequencing	https://sra-downloadb.be-md.ncbi.nlm.nih.gov/sos2/sra-pub-run-15/SRR1003880/SRR10038808.1
S.italica	RIL104	SRP219728	SAMN12638467	SRR10038809	ILLUMINA (HiSeq X Ten)	PE	leaf		jointing		Raw data for foxtail millet resequencing	https://sra-downloadb.be-md.ncbi.nlm.nih.gov/sos2/sra-pub-run-15/SRR1003880/SRR10038809.1
S.italica	RIL103	SRP219728	SAMN12638444	SRR10038810	ILLUMINA (HiSeq X Ten)	PE	leaf		jointing		Raw data for foxtail millet resequencing	https://sra-downloadb.be-md.ncbi.nlm.nih.gov/sos2/sra-pub-run-15/SRR1003881/SRR10038810.1
S.italica	RIL102	SRP219728	SAMN12638443	SRR10038811	ILLUMINA (HiSeq X Ten)	PE	leaf		jointing		Raw data for foxtail millet resequencing	https://sra-downloadb.be-md.ncbi.nlm.nih.gov/sos2/sra-pub-run-15/SRR1003881/SRR10038811.1
S.italica	RIL101	SRP219728	SAMN12634825	SRR10038812	ILLUMINA (HiSeq X Ten)	PE	leaf		jointing		Raw data for foxtail millet resequencing	https://sra-downloadb.be-md.ncbi.nlm.nih.gov/sos2/sra-pub-run-15/SRR1003881/SRR10038812.1
S.italica	RIL100	SRP219728	SAMN12634822	SRR10038660	ILLUMINA (HiSeq X Ten)	PE	leaf		jointing		Raw data for foxtail millet resequencing	https://sra-downloadb.be-md.ncbi.nlm.nih.gov/sos3/sra-pub-run-19/SRR10038660/SRR10038660.1
S.italica	RIL99	SRP219728	SAMN12634811	SRR10038659	ILLUMINA (HiSeq X Ten)	PE	leaf		jointing		Raw data for foxtail millet resequencing	https://sra-downloadb.be-md.ncbi.nlm.nih.gov/sos3/sra-pub-run-20/SRR10038659/SRR10038659.1
S.italica	RIL98	SRP219728	SAMN12634810	SRR10038658	ILLUMINA (HiSeq X Ten)	PE	leaf		jointing		Raw data for foxtail millet resequencing	https://sra-downloadb.be-md.ncbi.nlm.nih.gov/sos3/sra-pub-run-20/SRR10038658/SRR10038658.1
S.italica	RIL97	SRP219728	SAMN12634808	SRR10038657	ILLUMINA (HiSeq X Ten)	PE	leaf		jointing		Raw data for foxtail millet resequencing	https://sra-downloadb.be-md.ncbi.nlm.nih.gov/sos3/sra-pub-run-21/SRR10038657/SRR10038657.1
S.italica	RIL96	SRP219728	SAMN12634805	SRR10038656	ILLUMINA (HiSeq X Ten)	PE	leaf		jointing		Raw data for foxtail millet resequencing	https://sra-downloadb.be-md.ncbi.nlm.nih.gov/sos3/sra-pub-run-19/SRR10038656/SRR10038656.1
S.italica	RIL95	SRP219728	SAMN12634802	SRR10038655	ILLUMINA (HiSeq X Ten)	PE	leaf		jointing		Raw data for foxtail millet resequencing	https://sra-downloadb.be-md.ncbi.nlm.nih.gov/sos3/sra-pub-run-21/SRR10038655/SRR10038655.1
S.italica	RIL94	SRP219728	SAMN12634798	SRR10038654	ILLUMINA (HiSeq X Ten)	PE	leaf		jointing		Raw data for foxtail millet resequencing	https://sra-downloadb.be-md.ncbi.nlm.nih.gov/sos3/sra-pub-run-21/SRR10038654/SRR10038654.1
S.italica	RIL93	SRP219728	SAMN12634787	SRR10038653	ILLUMINA (HiSeq X Ten)	PE	leaf		jointing		Raw data for foxtail millet resequencing	https://sra-downloadb.be-md.ncbi.nlm.nih.gov/sos3/sra-pub-run-21/SRR10038653/SRR10038653.1
S.italica	RIL92	SRP219728	SAMN12634783	SRR10038652	ILLUMINA (HiSeq X Ten)	PE	leaf		jointing		Raw data for foxtail millet resequencing	https://sra-downloadb.be-md.ncbi.nlm.nih.gov/sos3/sra-pub-run-19/SRR10038652/SRR10038652.1
S.italica	RIL91	SRP219728	SAMN12634781	SRR10038756	ILLUMINA (HiSeq X Ten)	PE	leaf		jointing		Raw data for foxtail millet resequencing	https://sra-downloadb.be-md.ncbi.nlm.nih.gov/sos2/sra-pub-run-15/SRR1003875/SRR10038756.1
S.italica	RIL90	SRP219728	SAMN12634777	SRR10038754	ILLUMINA (HiSeq X Ten)	PE	leaf		jointing		Raw data for foxtail millet resequencing	https://sra-downloadb.be-md.ncbi.nlm.nih.gov/sos3/sra-pub-run-20/SRR10038754/SRR10038754.1
S.italica	RIL89	SRP219728	SAMN12634723	SRR10038753	ILLUMINA (HiSeq X Ten)	PE	leaf		jointing		Raw data for foxtail millet resequencing	https://sra-downloadb.be-md.ncbi.nlm.nih.gov/sos3/sra-pub-run-20/SRR10038753/SRR10038753.1
S.italica	RIL88	SRP219728	SAMN12634712	SRR10038752	ILLUMINA (HiSeq X Ten)	PE	leaf		jointing		Raw data for foxtail millet resequencing	https://sra-downloadb.be-md.ncbi.nlm.nih.gov/sos3/sra-pub-run-21/SRR10038752/SRR10038752.1
S.italica	RIL87	SRP219728	SAMN12634704	SRR10038751	ILLUMINA (HiSeq X Ten)	PE	leaf		jointing		Raw data for foxtail millet resequencing	https://sra-downloadb.be-md.ncbi.nlm.nih.gov/sos3/sra-pub-run-19/SRR10038751/SRR10038751.1
S.italica	RIL86	SRP219728	SAMN12634693	SRR10038750	ILLUMINA (HiSeq X Ten)	PE	leaf		jointing		Raw data for foxtail millet resequencing	https://sra-downloadb.be-md.ncbi.nlm.nih.gov/sos3/sra-pub-run-20/SRR10038750/SRR10038750.1
S.italica	RIL85	SRP219728	SAMN12634692	SRR10038749	ILLUMINA (HiSeq X Ten)	PE	leaf		jointing		Raw data for foxtail millet resequencing	https://sra-downloadb.be-md.ncbi.nlm.nih.gov/sos3/sra-pub-run-21/SRR10038749/SRR10038749.1
S.italica	RIL84	SRP219728	SAMN12634690	SRR10038748	ILLUMINA (HiSeq X Ten)	PE	leaf		jointing		Raw data for foxtail millet resequencing	https://sra-downloadb.be-md.ncbi.nlm.nih.gov/sos3/sra-pub-run-21/SRR10038748/SRR10038748.1
S.italica	RIL83	SRP219728	SAMN12634689	SRR10038747	ILLUMINA (HiSeq X Ten)	PE	leaf		jointing		Raw data for foxtail millet resequencing	https://sra-downloadb.be-md.ncbi.nlm.nih.gov/sos3/sra-pub-run-19/SRR10038747/SRR10038747.1
S.italica	RIL82	SRP219728	SAMN12634687	SRR10038746	ILLUMINA (HiSeq X Ten)	PE	leaf		jointing		Raw data for foxtail millet resequencing	https://sra-downloadb.be-md.ncbi.nlm.nih.gov/sos3/sra-pub-run-21/SRR10038746/SRR10038746.1
S.italica	RIL81	SRP219728	SAMN12634685	SRR10038745	ILLUMINA (HiSeq X Ten)	PE	leaf		jointing		Raw data for foxtail millet resequencing	https://sra-downloadb.be-md.ncbi.nlm.nih.gov/sos3/sra-pub-run-20/SRR10038745/SRR10038745.1
S.italica	RIL80	SRP219728	SAMN12634684	SRR10038743	ILLUMINA (HiSeq X Ten)	PE	leaf		jointing		Raw data for foxtail millet resequencing	https://sra-downloadb.be-md.ncbi.nlm.nih.gov/sos3/sra-pub-run-19/SRR10038743/SRR10038743.1
S.italica	RIL79	SRP219728	SAMN12634680	SRR10038742	ILLUMINA (HiSeq X Ten)	PE	leaf		jointing		Raw data for foxtail millet resequencing	https://sra-downloadb.be-md.ncbi.nlm.nih.gov/sos3/sra-pub-run-21/SRR10038742/SRR10038742.1
S.italica	RIL78	SRP219728	SAMN12634679	SRR10038741	ILLUMINA (HiSeq X Ten)	PE	leaf		jointing		Raw data for foxtail millet resequencing	https://sra-downloadb.be-md.ncbi.nlm.nih.gov/sos3/sra-pub-run-21/SRR10038741/SRR10038741.1
S.italica	RIL77	SRP219728	SAMN12634675	SRR10038740	ILLUMINA (HiSeq X Ten)	PE	leaf		jointing		Raw data for foxtail millet resequencing	https://sra-downloadb.be-md.ncbi.nlm.nih.gov/sos3/sra-pub-run-19/SRR10038740/SRR10038740.1
S.italica	RIL76	SRP219728	SAMN12634672	SRR10038739	ILLUMINA (HiSeq X Ten)	PE	leaf		jointing		Raw data for foxtail millet resequencing	https://sra-downloadb.be-md.ncbi.nlm.nih.gov/sos3/sra-pub-run-21/SRR10038739/SRR10038739.1
S.italica	RIL75	SRP219728	SAMN12634670	SRR10038738	ILLUMINA (HiSeq X Ten)	PE	leaf		jointing		Raw data for foxtail millet resequencing	https://sra-downloadb.be-md.ncbi.nlm.nih.gov/sos3/sra-pub-run-20/SRR10038738/SRR10038738.1
S.italica	RIL74	SRP219728	SAMN12634667	SRR10038737	ILLUMINA (HiSeq X Ten)	PE	leaf		jointing		Raw data for foxtail millet resequencing	https://sra-downloadb.be-md.ncbi.nlm.nih.gov/sos2/sra-pub-run-15/SRR1003873/SRR10038737.1
S.italica	RIL73	SRP219728	SAMN12634367	SRR10038736	ILLUMINA (HiSeq X Ten)	PE	leaf		jointing		Raw data for foxtail millet resequencing	https://sra-downloadb.be-md.ncbi.nlm.nih.gov/sos3/sra-pub-run-20/SRR10038736/SRR10038736.1
S.italica	RIL72	SRP219728	SAMN12634366	SRR10038735	ILLUMINA (HiSeq X Ten)	PE	leaf		jointing		Raw data for foxtail millet resequencing	https://sra-downloadb.be-md.ncbi.nlm.nih.gov/sos3/sra-pub-run-21/SRR10038735/SRR10038735.1
S.italica	RIL71	SRP219728	SAMN12634365	SRR10038734	ILLUMINA (HiSeq X Ten)	PE	leaf		jointing		Raw data for foxtail millet resequencing	https://sra-downloadb.be-md.ncbi.nlm.nih.gov/sos3/sra-pub-run-20/SRR10038734/SRR10038734.1
S.italica	RIL70	SRP219728	SAMN12634364	SRR10038732	ILLUMINA (HiSeq X Ten)	PE	leaf		jointing		Raw data for foxtail millet resequencing	https://sra-downloadb.be-md.ncbi.nlm.nih.gov/sos3/sra-pub-run-20/SRR10038732/SRR10038732.1
S.italica	RIL69	SRP219728	SAMN12634362	SRR10038731	ILLUMINA (HiSeq X Ten)	PE	leaf		jointing		Raw data for foxtail millet resequencing	https://sra-downloadb.be-md.ncbi.nlm.nih.gov/sos3/sra-pub-run-19/SRR10038731/SRR10038731.1
S.italica	RIL68	SRP219728	SAMN12634360	SRR10038730	ILLUMINA (HiSeq X Ten)	PE	leaf		jointing		Raw data for foxtail millet resequencing	https://sra-downloadb.be-md.ncbi.nlm.nih.gov/sos3/sra-pub-run-19/SRR10038730/SRR10038730.1
S.italica	RIL67	SRP219728	SAMN12634359	SRR10038729	ILLUMINA (HiSeq X Ten)	PE	leaf		jointing		Raw data for foxtail millet resequencing	https://sra-downloadb.be-md.ncbi.nlm.nih.gov/sos3/sra-pub-run-19/SRR10038729/SRR10038729.1
S.italica	RIL66	SRP219728	SAMN12634358	SRR10038728	ILLUMINA (HiSeq X Ten)	PE	leaf		jointing		Raw data for foxtail millet resequencing	https://sra-downloadb.be-md.ncbi.nlm.nih.gov/sos3/sra-pub-run-19/SRR10038728/SRR10038728.1
S.italica	RIL65	SRP219728	SAMN12634357	SRR10038727	ILLUMINA (HiSeq X Ten)	PE	leaf		jointing		Raw data for foxtail millet resequencing	https://sra-downloadb.be-md.ncbi.nlm.nih.gov/sos3/sra-pub-run-20/SRR10038727/SRR10038727.1
S.italica	RIL64	SRP219728	SAMN12634356	SRR10038726	ILLUMINA (HiSeq X Ten)	PE	leaf		jointing		Raw data for foxtail millet resequencing	https://sra-downloadb.be-md.ncbi.nlm.nih.gov/sos3/sra-pub-run-21/SRR10038726/SRR10038726.1
S.italica	RIL63	SRP219728	SAMN12634354	SRR10038725	ILLUMINA (HiSeq X Ten)	PE	leaf		jointing		Raw data for foxtail millet resequencing	https://sra-downloadb.be-md.ncbi.nlm.nih.gov/sos3/sra-pub-run-19/SRR10038725/SRR10038725.1
S.italica	RIL62	SRP219728	SAMN12634353	SRR10038724	ILLUMINA (HiSeq X Ten)	PE	leaf		jointing		Raw data for foxtail millet resequencing	https://sra-downloadb.be-md.ncbi.nlm.nih.gov/sos3/sra-pub-run-19/SRR10038724/SRR10038724.1
S.italica	RIL61	SRP219728	SAMN12634351	SRR10038723	ILLUMINA (HiSeq X Ten)	PE	leaf		jointing		Raw data for foxtail millet resequencing	https://sra-downloadb.be-md.ncbi.nlm.nih.gov/sos3/sra-pub-run-21/SRR10038723/SRR10038723.1
S.italica	RIL60	SRP219728	SAMN12634350	SRR10038721	ILLUMINA (HiSeq X Ten)	PE	leaf		jointing		Raw data for foxtail millet resequencing	https://sra-downloadb.be-md.ncbi.nlm.nih.gov/sos3/sra-pub-run-19/SRR10038721/SRR10038721.1
S.italica	RIL59	SRP219728	SAMN12634349	SRR10038720	ILLUMINA (HiSeq X Ten)	PE	leaf		jointing		Raw data for foxtail millet resequencing	https://sra-downloadb.be-md.ncbi.nlm.nih.gov/sos3/sra-pub-run-21/SRR10038720/SRR10038720.1
S.italica	RIL58	SRP219728	SAMN12634347	SRR10038719	ILLUMINA (HiSeq X Ten)	PE	leaf		jointing		Raw data for foxtail millet resequencing	https://sra-downloadb.be-md.ncbi.nlm.nih.gov/sos3/sra-pub-run-19/SRR10038719/SRR10038719.1
S.italica	RIL57	SRP219728	SAMN12634346	SRR10038718	ILLUMINA (HiSeq X Ten)	PE	leaf		jointing		Raw data for foxtail millet resequencing	https://sra-downloadb.be-md.ncbi.nlm.nih.gov/sos3/sra-pub-run-19/SRR10038718/SRR10038718.1
S.italica	RIL56	SRP219728	SAMN12634345	SRR10038717	ILLUMINA (HiSeq X Ten)	PE	leaf		jointing		Raw data for foxtail millet resequencing	https://sra-downloadb.be-md.ncbi.nlm.nih.gov/sos2/sra-pub-run-15/SRR1003871/SRR10038717.1
S.italica	RIL55	SRP219728	SAMN12634344	SRR10038716	ILLUMINA (HiSeq X Ten)	PE	leaf		jointing		Raw data for foxtail millet resequencing	https://sra-downloadb.be-md.ncbi.nlm.nih.gov/sos3/sra-pub-run-20/SRR10038716/SRR10038716.1
S.italica	RIL54	SRP219728	SAMN12634335	SRR10038715	ILLUMINA (HiSeq X Ten)	PE	leaf		jointing		Raw data for foxtail millet resequencing	https://sra-downloadb.be-md.ncbi.nlm.nih.gov/sos3/sra-pub-run-21/SRR10038715/SRR10038715.1
S.italica	RIL53	SRP219728	SAMN12634315	SRR10038714	ILLUMINA (HiSeq X Ten)	PE	leaf		jointing		Raw data for foxtail millet resequencing	https://sra-downloadb.be-md.ncbi.nlm.nih.gov/sos3/sra-pub-run-19/SRR10038714/SRR10038714.1
S.italica	RIL52	SRP219728	SAMN12634314	SRR10038713	ILLUMINA (HiSeq X Ten)	PE	leaf		jointing		Raw data for foxtail millet resequencing	https://sra-downloadb.be-md.ncbi.nlm.nih.gov/sos3/sra-pub-run-21/SRR10038713/SRR10038713.1
S.italica	RIL51	SRP219728	SAMN12634312	SRR10038712	ILLUMINA (HiSeq X Ten)	PE	leaf		jointing		Raw data for foxtail millet resequencing	https://sra-downloadb.be-md.ncbi.nlm.nih.gov/sos3/sra-pub-run-19/SRR10038712/SRR10038712.1
S.italica	RIL50	SRP219728	SAMN12634311	SRR10038710	ILLUMINA (HiSeq X Ten)	PE	leaf		jointing		Raw data for foxtail millet resequencing	https://sra-downloadb.be-md.ncbi.nlm.nih.gov/sos3/sra-pub-run-21/SRR10038710/SRR10038710.1
S.italica	RIL49	SRP219728	SAMN12634310	SRR10038709	ILLUMINA (HiSeq X Ten)	PE	leaf		jointing		Raw data for foxtail millet resequencing	https://sra-downloadb.be-md.ncbi.nlm.nih.gov/sos3/sra-pub-run-19/SRR10038709/SRR10038709.1
S.italica	RIL48	SRP219728	SAMN12634309	SRR10038708	ILLUMINA (HiSeq X Ten)	PE	leaf		jointing		Raw data for foxtail millet resequencing	https://sra-downloadb.be-md.ncbi.nlm.nih.gov/sos3/sra-pub-run-21/SRR10038708/SRR10038708.1
S.italica	RIL47	SRP219728	SAMN12634287	SRR10038707	ILLUMINA (HiSeq X Ten)	PE	leaf		jointing		Raw data for foxtail millet resequencing	https://sra-downloadb.be-md.ncbi.nlm.nih.gov/sos3/sra-pub-run-20/SRR10038707/SRR10038707.1
S.italica	RIL46	SRP219728	SAMN12634283	SRR10038706	ILLUMINA (HiSeq X Ten)	PE	leaf		jointing		Raw data for foxtail millet resequencing	https://sra-downloadb.be-md.ncbi.nlm.nih.gov/sos3/sra-pub-run-21/SRR10038706/SRR10038706.1
S.italica	RIL45	SRP219728	SAMN12634281	SRR10038705	ILLUMINA (HiSeq X Ten)	PE	leaf		jointing		Raw data for foxtail millet resequencing	https://sra-downloadb.be-md.ncbi.nlm.nih.gov/sos3/sra-pub-run-20/SRR10038705/SRR10038705.1
S.italica	RIL44	SRP219728	SAMN12634280	SRR10038704	ILLUMINA (HiSeq X Ten)	PE	leaf		jointing		Raw data for foxtail millet resequencing	https://sra-downloadb.be-md.ncbi.nlm.nih.gov/sos3/sra-pub-run-21/SRR10038704/SRR10038704.1
S.italica	RIL43	SRP219728	SAMN12634279	SRR10038703	ILLUMINA (HiSeq X Ten)	PE	leaf		jointing		Raw data for foxtail millet resequencing	https://sra-downloadb.be-md.ncbi.nlm.nih.gov/sos3/sra-pub-run-19/SRR10038703/SRR10038703.1
S.italica	RIL42	SRP219728	SAMN12634278	SRR10038702	ILLUMINA (HiSeq X Ten)	PE	leaf		jointing		Raw data for foxtail millet resequencing	https://sra-downloadb.be-md.ncbi.nlm.nih.gov/sos3/sra-pub-run-19/SRR10038702/SRR10038702.1
S.italica	RIL41	SRP219728	SAMN12568831	SRR10038701	ILLUMINA (HiSeq X Ten)	PE	leaf		jointing		Raw data for foxtail millet resequencing	https://sra-downloadb.be-md.ncbi.nlm.nih.gov/sos3/sra-pub-run-21/SRR10038701/SRR10038701.1
S.italica	RIL40	SRP219728	SAMN12568799	SRR10038699	ILLUMINA (HiSeq X Ten)	PE	leaf		jointing		Raw data for foxtail millet resequencing	https://sra-downloadb.be-md.ncbi.nlm.nih.gov/sos3/sra-pub-run-20/SRR10038699/SRR10038699.1
S.italica	RIL39	SRP219728	SAMN12568798	SRR10038698	ILLUMINA (HiSeq X Ten)	PE	leaf		jointing		Raw data for foxtail millet resequencing	https://sra-downloadb.be-md.ncbi.nlm.nih.gov/sos3/sra-pub-run-20/SRR10038698/SRR10038698.1
S.italica	RIL38	SRP219728	SAMN12568797	SRR10038697	ILLUMINA (HiSeq X Ten)	PE	leaf		jointing		Raw data for foxtail millet resequencing	https://sra-downloadb.be-md.ncbi.nlm.nih.gov/sos3/sra-pub-run-20/SRR10038697/SRR10038697.1
S.italica	RIL37	SRP219728	SAMN12568796	SRR10038696	ILLUMINA (HiSeq X Ten)	PE	leaf		jointing		Raw data for foxtail millet resequencing	https://sra-downloadb.be-md.ncbi.nlm.nih.gov/sos3/sra-pub-run-21/SRR10038696/SRR10038696.1
S.italica	RIL36	SRP219728	SAMN12568795	SRR10038695	ILLUMINA (HiSeq X Ten)	PE	leaf		jointing		Raw data for foxtail millet resequencing	https://sra-downloadb.be-md.ncbi.nlm.nih.gov/sos2/sra-pub-run-15/SRR1003869/SRR10038695.1
S.italica	RIL35	SRP219728	SAMN12568794	SRR10038694	ILLUMINA (HiSeq X Ten)	PE	leaf		jointing		Raw data for foxtail millet resequencing	https://sra-downloadb.be-md.ncbi.nlm.nih.gov/sos3/sra-pub-run-21/SRR10038694/SRR10038694.1
S.italica	RIL34	SRP219728	SAMN12565445	SRR10038693	ILLUMINA (HiSeq X Ten)	PE	leaf		jointing		Raw data for foxtail millet resequencing	https://sra-downloadb.be-md.ncbi.nlm.nih.gov/sos3/sra-pub-run-19/SRR10038693/SRR10038693.1
S.italica	RIL33	SRP219728	SAMN12565444	SRR10038692	ILLUMINA (HiSeq X Ten)	PE	leaf		jointing		Raw data for foxtail millet resequencing	https://sra-downloadb.be-md.ncbi.nlm.nih.gov/sos3/sra-pub-run-20/SRR10038692/SRR10038692.1
S.italica	RIL32	SRP219728	SAMN12565443	SRR10038691	ILLUMINA (HiSeq X Ten)	PE	leaf		jointing		Raw data for foxtail millet resequencing	https://sra-downloadb.be-md.ncbi.nlm.nih.gov/sos3/sra-pub-run-19/SRR10038691/SRR10038691.1
S.italica	RIL31	SRP219728	SAMN12565441	SRR10038690	ILLUMINA (HiSeq X Ten)	PE	leaf		jointing		Raw data for foxtail millet resequencing	https://sra-downloadb.be-md.ncbi.nlm.nih.gov/sos3/sra-pub-run-19/SRR10038690/SRR10038690.1
S.italica	RIL30	SRP219728	SAMN12565440	SRR10038688	ILLUMINA (HiSeq X Ten)	PE	leaf		jointing		Raw data for foxtail millet resequencing	https://sra-downloadb.be-md.ncbi.nlm.nih.gov/sos3/sra-pub-run-19/SRR10038688/SRR10038688.1
S.italica	RIL29	SRP219728	SAMN12565439	SRR10038687	ILLUMINA (HiSeq X Ten)	PE	leaf		jointing		Raw data for foxtail millet resequencing	https://sra-downloadb.be-md.ncbi.nlm.nih.gov/sos3/sra-pub-run-20/SRR10038687/SRR10038687.1
S.italica	RIL28	SRP219728	SAMN12565438	SRR10038686	ILLUMINA (HiSeq X Ten)	PE	leaf		jointing		Raw data for foxtail millet resequencing	https://sra-downloadb.be-md.ncbi.nlm.nih.gov/sos3/sra-pub-run-20/SRR10038686/SRR10038686.1
S.italica	RIL27	SRP219728	SAMN12565419	SRR10038685	ILLUMINA (HiSeq X Ten)	PE	leaf		jointing		Raw data for foxtail millet resequencing	https://sra-downloadb.be-md.ncbi.nlm.nih.gov/sos3/sra-pub-run-21/SRR10038685/SRR10038685.1
S.italica	RIL26	SRP219728	SAMN12565418	SRR10038684	ILLUMINA (HiSeq X Ten)	PE	leaf		jointing		Raw data for foxtail millet resequencing	https://sra-downloadb.be-md.ncbi.nlm.nih.gov/sos3/sra-pub-run-19/SRR10038684/SRR10038684.1
S.italica	RIL25	SRP219728	SAMN12565417	SRR10038683	ILLUMINA (HiSeq X Ten)	PE	leaf		jointing		Raw data for foxtail millet resequencing	https://sra-downloadb.be-md.ncbi.nlm.nih.gov/sos3/sra-pub-run-20/SRR10038683/SRR10038683.1
S.italica	RIL24	SRP219728	SAMN12565416	SRR10038682	ILLUMINA (HiSeq X Ten)	PE	leaf		jointing		Raw data for foxtail millet resequencing	https://sra-downloadb.be-md.ncbi.nlm.nih.gov/sos2/sra-pub-run-15/SRR1003868/SRR10038682.1
S.italica	RIL23	SRP219728	SAMN12565414	SRR10038681	ILLUMINA (HiSeq X Ten)	PE	leaf		jointing		Raw data for foxtail millet resequencing	https://sra-downloadb.be-md.ncbi.nlm.nih.gov/sos2/sra-pub-run-15/SRR1003868/SRR10038681.1
S.italica	RIL22	SRP219728	SAMN12565287	SRR10038680	ILLUMINA (HiSeq X Ten)	PE	leaf		jointing		Raw data for foxtail millet resequencing	https://sra-downloadb.be-md.ncbi.nlm.nih.gov/sos3/sra-pub-run-20/SRR10038680/SRR10038680.1
S.italica	RIL21	SRP219728	SAMN12565285	SRR10038679	ILLUMINA (HiSeq X Ten)	PE	leaf		jointing		Raw data for foxtail millet resequencing	https://sra-downloadb.be-md.ncbi.nlm.nih.gov/sos2/sra-pub-run-15/SRR1003867/SRR10038679.1
S.italica	RIL20	SRP219728	SAMN12565284	SRR10038677	ILLUMINA (HiSeq X Ten)	PE	leaf		jointing		Raw data for foxtail millet resequencing	https://sra-downloadb.be-md.ncbi.nlm.nih.gov/sos3/sra-pub-run-19/SRR10038677/SRR10038677.1
S.italica	RIL19	SRP219728	SAMN12565283	SRR10038676	ILLUMINA (HiSeq X Ten)	PE	leaf		jointing		Raw data for foxtail millet resequencing	https://sra-downloadb.be-md.ncbi.nlm.nih.gov/sos3/sra-pub-run-19/SRR10038676/SRR10038676.1
S.italica	RIL18	SRP219728	SAMN12565282	SRR10038675	ILLUMINA (HiSeq X Ten)	PE	leaf		jointing		Raw data for foxtail millet resequencing	https://sra-downloadb.be-md.ncbi.nlm.nih.gov/sos2/sra-pub-run-15/SRR1003867/SRR10038675.1
S.italica	RIL17	SRP219728	SAMN12565281	SRR10038650	ILLUMINA (HiSeq X Ten)	PE	leaf		jointing		Raw data for foxtail millet resequencing	https://sra-downloadb.be-md.ncbi.nlm.nih.gov/sos3/sra-pub-run-21/SRR10038650/SRR10038650.1
S.italica	RIL16	SRP219728	SAMN12565275	SRR10038758	ILLUMINA (HiSeq X Ten)	PE	leaf		jointing		Raw data for foxtail millet resequencing	https://sra-downloadb.be-md.ncbi.nlm.nih.gov/sos2/sra-pub-run-15/SRR1003875/SRR10038758.1
S.italica	RIL15	SRP219728	SAMN12565274	SRR10038769	ILLUMINA (HiSeq X Ten)	PE	leaf		jointing		Raw data for foxtail millet resequencing	https://sra-downloadb.be-md.ncbi.nlm.nih.gov/sos3/sra-pub-run-21/SRR10038769/SRR10038769.1
S.italica	RIL14	SRP219728	SAMN12565272	SRR10038780	ILLUMINA (HiSeq X Ten)	PE	leaf		jointing		Raw data for foxtail millet resequencing	https://sra-downloadb.be-md.ncbi.nlm.nih.gov/sos3/sra-pub-run-21/SRR10038780/SRR10038780.1
S.italica	RIL13	SRP219728	SAMN12565252	SRR10038791	ILLUMINA (HiSeq X Ten)	PE	leaf		jointing		Raw data for foxtail millet resequencing	https://sra-downloadb.be-md.ncbi.nlm.nih.gov/sos3/sra-pub-run-19/SRR10038791/SRR10038791.1
S.italica	RIL12	SRP219728	SAMN12565251	SRR10038802	ILLUMINA (HiSeq X Ten)	PE	leaf		jointing		Raw data for foxtail millet resequencing	https://sra-downloadb.be-md.ncbi.nlm.nih.gov/sos3/sra-pub-run-20/SRR10038802/SRR10038802.1
S.italica	RIL11	SRP219728	SAMN12565250	SRR10038813	ILLUMINA (HiSeq X Ten)	PE	leaf		jointing		Raw data for foxtail millet resequencing	https://sra-downloadb.be-md.ncbi.nlm.nih.gov/sos2/sra-pub-run-15/SRR1003881/SRR10038813.1
S.italica	RIL10	SRP219728	SAMN12565249	SRR10038755	ILLUMINA (HiSeq X Ten)	PE	leaf		jointing		Raw data for foxtail millet resequencing	https://sra-downloadb.be-md.ncbi.nlm.nih.gov/sos3/sra-pub-run-19/SRR10038755/SRR10038755.1
S.italica	RIL09	SRP219728	SAMN12565248	SRR10038744	ILLUMINA (HiSeq X Ten)	PE	leaf		jointing		Raw data for foxtail millet resequencing	https://sra-downloadb.be-md.ncbi.nlm.nih.gov/sos3/sra-pub-run-20/SRR10038744/SRR10038744.1
S.italica	RIL08	SRP219728	SAMN12565247	SRR10038733	ILLUMINA (HiSeq X Ten)	PE	leaf		jointing		Raw data for foxtail millet resequencing	https://sra-downloadb.be-md.ncbi.nlm.nih.gov/sos3/sra-pub-run-21/SRR10038733/SRR10038733.1
S.italica	RIL07	SRP219728	SAMN12565246	SRR10038722	ILLUMINA (HiSeq X Ten)	PE	leaf		jointing		Raw data for foxtail millet resequencing	https://sra-downloadb.be-md.ncbi.nlm.nih.gov/sos3/sra-pub-run-20/SRR10038722/SRR10038722.1
S.italica	RIL06	SRP219728	SAMN12565245	SRR10038711	ILLUMINA (HiSeq X Ten)	PE	leaf		jointing		Raw data for foxtail millet resequencing	https://sra-downloadb.be-md.ncbi.nlm.nih.gov/sos3/sra-pub-run-19/SRR10038711/SRR10038711.1
S.italica	RIL05	SRP219728	SAMN12638724	SRR10038700	ILLUMINA (HiSeq X Ten)	PE	leaf		jointing		Raw data for foxtail millet resequencing	https://sra-downloadb.be-md.ncbi.nlm.nih.gov/sos3/sra-pub-run-20/SRR10038700/SRR10038700.1
S.italica	RIL04	SRP219728	SAMN12565244	SRR10038689	ILLUMINA (HiSeq X Ten)	PE	leaf		jointing		Raw data for foxtail millet resequencing	https://sra-downloadb.be-md.ncbi.nlm.nih.gov/sos3/sra-pub-run-20/SRR10038689/SRR10038689.1
S.italica	RIL03	SRP219728	SAMN12565243	SRR10038678	ILLUMINA (HiSeq X Ten)	PE	leaf		jointing		Raw data for foxtail millet resequencing	https://sra-downloadb.be-md.ncbi.nlm.nih.gov/sos3/sra-pub-run-19/SRR10038678/SRR10038678.1
S.italica	RIL02	SRP219728	SAMN12565242	SRR10038814	ILLUMINA (HiSeq X Ten)	PE	leaf		jointing		Raw data for foxtail millet resequencing	https://sra-downloadb.be-md.ncbi.nlm.nih.gov/sos3/sra-pub-run-19/SRR10038814/SRR10038814.1
S.italica	RIL01	SRP219728	SAMN12565236	SRR10038815	ILLUMINA (HiSeq X Ten)	PE	leaf		jointing		Raw data for foxtail millet resequencing	https://sra-downloadb.be-md.ncbi.nlm.nih.gov/sos2/sra-pub-run-15/SRR1003881/SRR10038815.1
S.italica	Setaria italica landrace Si494	SRP216296	SAMN12252974	SRR9830330	ILLUMINA (HiSeq 2000)	PE	Leaf				RAD sequencing of Setaria italica landerace	https://sra-downloadb.be-md.ncbi.nlm.nih.gov/sos3/sra-pub-run-20/SRR9830330/SRR9830330.1
S.italica	Setaria italica landrace Si493	SRP216296	SAMN12252973	SRR9830331	ILLUMINA (HiSeq 2000)	PE	Leaf				RAD sequencing of Setaria italica landerace	https://sra-downloadb.be-md.ncbi.nlm.nih.gov/sos3/sra-pub-run-21/SRR9830331/SRR9830331.1
S.italica	Setaria italica landrace Si492	SRP216296	SAMN12252972	SRR9830293	ILLUMINA (HiSeq 2000)	PE	Leaf				RAD sequencing of Setaria italica landerace	https://sra-downloadb.be-md.ncbi.nlm.nih.gov/sos3/sra-pub-run-19/SRR9830293/SRR9830293.1
S.italica	Setaria italica landrace Si491	SRP216296	SAMN12252971	SRR9830294	ILLUMINA (HiSeq 2000)	PE	Leaf				RAD sequencing of Setaria italica landerace	https://sra-downloadb.be-md.ncbi.nlm.nih.gov/sos3/sra-pub-run-21/SRR9830294/SRR9830294.1
S.italica	Setaria italica landrace Si490	SRP216296	SAMN12252970	SRR9830114	ILLUMINA (HiSeq 2000)	PE	Leaf				RAD sequencing of Setaria italica landerace	https://sra-downloadb.be-md.ncbi.nlm.nih.gov/sos3/sra-pub-run-21/SRR9830114/SRR9830114.1
S.italica	Setaria italica landrace Si489	SRP216296	SAMN12252969	SRR9830113	ILLUMINA (HiSeq 2000)	PE	Leaf				RAD sequencing of Setaria italica landerace	https://sra-downloadb.be-md.ncbi.nlm.nih.gov/sos3/sra-pub-run-19/SRR9830113/SRR9830113.1
S.italica	Setaria italica landrace Si488	SRP216296	SAMN12252968	SRR9830248	ILLUMINA (HiSeq 2000)	PE	Leaf				RAD sequencing of Setaria italica landerace	https://sra-downloadb.be-md.ncbi.nlm.nih.gov/sos3/sra-pub-run-19/SRR9830248/SRR9830248.1
S.italica	Setaria italica landrace Si487	SRP216296	SAMN12252967	SRR9830206	ILLUMINA (HiSeq 2000)	PE	Leaf				RAD sequencing of Setaria italica landerace	https://sra-downloadb.be-md.ncbi.nlm.nih.gov/sos3/sra-pub-run-20/SRR9830206/SRR9830206.1
S.italica	Setaria italica landrace Si486	SRP216296	SAMN12252966	SRR9830250	ILLUMINA (HiSeq 2000)	PE	Leaf				RAD sequencing of Setaria italica landerace	https://sra-downloadb.be-md.ncbi.nlm.nih.gov/sos3/sra-pub-run-21/SRR9830250/SRR9830250.1
S.italica	Setaria italica landrace Si485	SRP216296	SAMN12252965	SRR9830249	ILLUMINA (HiSeq 2000)	PE	Leaf				RAD sequencing of Setaria italica landerace	https://sra-downloadb.be-md.ncbi.nlm.nih.gov/sos3/sra-pub-run-20/SRR9830249/SRR9830249.1
S.italica	Setaria italica landrace Si484	SRP216296	SAMN12252964	SRR9830252	ILLUMINA (HiSeq 2000)	PE	Leaf				RAD sequencing of Setaria italica landerace	https://sra-downloadb.be-md.ncbi.nlm.nih.gov/sos3/sra-pub-run-19/SRR9830252/SRR9830252.1
S.italica	Setaria italica landrace Si483	SRP216296	SAMN12252963	SRR9830251	ILLUMINA (HiSeq 2000)	PE	Leaf				RAD sequencing of Setaria italica landerace	https://sra-downloadb.be-md.ncbi.nlm.nih.gov/sos3/sra-pub-run-21/SRR9830251/SRR9830251.1
S.italica	Setaria italica landrace Si482	SRP216296	SAMN12252962	SRR9830254	ILLUMINA (HiSeq 2000)	PE	Leaf				RAD sequencing of Setaria italica landerace	https://sra-downloadb.be-md.ncbi.nlm.nih.gov/sos3/sra-pub-run-21/SRR9830254/SRR9830254.1
S.italica	Setaria italica landrace Si481	SRP216296	SAMN12252961	SRR9830245	ILLUMINA (HiSeq 2000)	PE	Leaf				RAD sequencing of Setaria italica landerace	https://sra-downloadb.be-md.ncbi.nlm.nih.gov/sos3/sra-pub-run-20/SRR9830245/SRR9830245.1
S.italica	Setaria italica landrace Si480	SRP216296	SAMN12252960	SRR9830051	ILLUMINA (HiSeq 2000)	PE	Leaf				RAD sequencing of Setaria italica landerace	https://sra-downloadb.be-md.ncbi.nlm.nih.gov/sos3/sra-pub-run-21/SRR9830051/SRR9830051.1
S.italica	Setaria italica landrace Si479	SRP216296	SAMN12252959	SRR9830052	ILLUMINA (HiSeq 2000)	PE	Leaf				RAD sequencing of Setaria italica landerace	https://sra-downloadb.be-md.ncbi.nlm.nih.gov/sos3/sra-pub-run-19/SRR9830052/SRR9830052.1
S.italica	Setaria italica landrace Si478	SRP216296	SAMN12252958	SRR9830043	ILLUMINA (HiSeq 2000)	PE	Leaf				RAD sequencing of Setaria italica landerace	https://sra-downloadb.be-md.ncbi.nlm.nih.gov/sos3/sra-pub-run-21/SRR9830043/SRR9830043.1
S.italica	Setaria italica landrace Si477	SRP216296	SAMN12252957	SRR9830044	ILLUMINA (HiSeq 2000)	PE	Leaf				RAD sequencing of Setaria italica landerace	https://sra-downloadb.be-md.ncbi.nlm.nih.gov/sos3/sra-pub-run-21/SRR9830044/SRR9830044.1
S.italica	Setaria italica landrace Si476	SRP216296	SAMN12252956	SRR9830045	ILLUMINA (HiSeq 2000)	PE	Leaf				RAD sequencing of Setaria italica landerace	https://sra-downloadb.be-md.ncbi.nlm.nih.gov/sos3/sra-pub-run-19/SRR9830045/SRR9830045.1
S.italica	Setaria italica landrace Si475	SRP216296	SAMN12252955	SRR9830046	ILLUMINA (HiSeq 2000)	PE	Leaf				RAD sequencing of Setaria italica landerace	https://sra-downloadb.be-md.ncbi.nlm.nih.gov/sos3/sra-pub-run-20/SRR9830046/SRR9830046.1
S.italica	Setaria italica landrace Si474	SRP216296	SAMN12252954	SRR9830047	ILLUMINA (HiSeq 2000)	PE	Leaf				RAD sequencing of Setaria italica landerace	https://sra-downloadb.be-md.ncbi.nlm.nih.gov/sos3/sra-pub-run-19/SRR9830047/SRR9830047.1
S.italica	Setaria italica landrace Si473	SRP216296	SAMN12252953	SRR9830048	ILLUMINA (HiSeq 2000)	PE	Leaf				RAD sequencing of Setaria italica landerace	https://sra-downloadb.be-md.ncbi.nlm.nih.gov/sos3/sra-pub-run-19/SRR9830048/SRR9830048.1
S.italica	Setaria italica landrace Si472	SRP216296	SAMN12252952	SRR9830049	ILLUMINA (HiSeq 2000)	PE	Leaf				RAD sequencing of Setaria italica landerace	https://sra-downloadb.be-md.ncbi.nlm.nih.gov/sos3/sra-pub-run-21/SRR9830049/SRR9830049.1
S.italica	Setaria italica landrace Si471	SRP216296	SAMN12252951	SRR9830050	ILLUMINA (HiSeq 2000)	PE	Leaf				RAD sequencing of Setaria italica landerace	https://sra-downloadb.be-md.ncbi.nlm.nih.gov/sos3/sra-pub-run-19/SRR9830050/SRR9830050.1
S.italica	Setaria italica landrace Si470	SRP216296	SAMN12252950	SRR9830447	ILLUMINA (HiSeq 2000)	PE	Leaf				RAD sequencing of Setaria italica landerace	https://sra-downloadb.be-md.ncbi.nlm.nih.gov/sos3/sra-pub-run-19/SRR9830447/SRR9830447.1
S.italica	Setaria italica landrace Si469	SRP216296	SAMN12252949	SRR9830446	ILLUMINA (HiSeq 2000)	PE	Leaf				RAD sequencing of Setaria italica landerace	https://sra-downloadb.be-md.ncbi.nlm.nih.gov/sos3/sra-pub-run-21/SRR9830446/SRR9830446.1
S.italica	Setaria italica landrace Si468	SRP216296	SAMN12252948	SRR9830455	ILLUMINA (HiSeq 2000)	PE	Leaf				RAD sequencing of Setaria italica landerace	https://sra-downloadb.be-md.ncbi.nlm.nih.gov/sos3/sra-pub-run-19/SRR9830455/SRR9830455.1
S.italica	Setaria italica landrace Si467	SRP216296	SAMN12252947	SRR9830454	ILLUMINA (HiSeq 2000)	PE	Leaf				RAD sequencing of Setaria italica landerace	https://sra-downloadb.be-md.ncbi.nlm.nih.gov/sos3/sra-pub-run-19/SRR9830454/SRR9830454.1
S.italica	Setaria italica landrace Si466	SRP216296	SAMN12252946	SRR9830453	ILLUMINA (HiSeq 2000)	PE	Leaf				RAD sequencing of Setaria italica landerace	https://sra-downloadb.be-md.ncbi.nlm.nih.gov/sos3/sra-pub-run-20/SRR9830453/SRR9830453.1
S.italica	Setaria italica landrace Si465	SRP216296	SAMN12252945	SRR9830452	ILLUMINA (HiSeq 2000)	PE	Leaf				RAD sequencing of Setaria italica landerace	https://sra-downloadb.be-md.ncbi.nlm.nih.gov/sos3/sra-pub-run-21/SRR9830452/SRR9830452.1
S.italica	Setaria italica landrace Si464	SRP216296	SAMN12252944	SRR9830451	ILLUMINA (HiSeq 2000)	PE	Leaf				RAD sequencing of Setaria italica landerace	https://sra-downloadb.be-md.ncbi.nlm.nih.gov/sos3/sra-pub-run-20/SRR9830451/SRR9830451.1
S.italica	Setaria italica landrace Si463	SRP216296	SAMN12252943	SRR9830450	ILLUMINA (HiSeq 2000)	PE	Leaf				RAD sequencing of Setaria italica landerace	https://sra-downloadb.be-md.ncbi.nlm.nih.gov/sos3/sra-pub-run-21/SRR9830450/SRR9830450.1
S.italica	Setaria italica landrace Si462	SRP216296	SAMN12252942	SRR9830449	ILLUMINA (HiSeq 2000)	PE	Leaf				RAD sequencing of Setaria italica landerace	https://sra-downloadb.be-md.ncbi.nlm.nih.gov/sos3/sra-pub-run-20/SRR9830449/SRR9830449.1
S.italica	Setaria italica landrace Si461	SRP216296	SAMN12252941	SRR9830392	ILLUMINA (HiSeq 2000)	PE	Leaf				RAD sequencing of Setaria italica landerace	https://sra-downloadb.be-md.ncbi.nlm.nih.gov/sos3/sra-pub-run-21/SRR9830392/SRR9830392.1
S.italica	Setaria italica landrace Si460	SRP216296	SAMN12252940	SRR9830297	ILLUMINA (HiSeq 2000)	PE	Leaf				RAD sequencing of Setaria italica landerace	https://sra-downloadb.be-md.ncbi.nlm.nih.gov/sos3/sra-pub-run-21/SRR9830297/SRR9830297.1
S.italica	Setaria italica landrace Si459	SRP216296	SAMN12252939	SRR9830298	ILLUMINA (HiSeq 2000)	PE	Leaf				RAD sequencing of Setaria italica landerace	https://sra-downloadb.be-md.ncbi.nlm.nih.gov/sos3/sra-pub-run-20/SRR9830298/SRR9830298.1
S.italica	Setaria italica landrace Si458	SRP216296	SAMN12252938	SRR9830295	ILLUMINA (HiSeq 2000)	PE	Leaf				RAD sequencing of Setaria italica landerace	https://sra-downloadb.be-md.ncbi.nlm.nih.gov/sos3/sra-pub-run-21/SRR9830295/SRR9830295.1
S.italica	Setaria italica landrace Si457	SRP216296	SAMN12252937	SRR9830296	ILLUMINA (HiSeq 2000)	PE	Leaf				RAD sequencing of Setaria italica landerace	https://sra-downloadb.be-md.ncbi.nlm.nih.gov/sos3/sra-pub-run-20/SRR9830296/SRR9830296.1
S.italica	Setaria italica landrace Si456	SRP216296	SAMN12252936	SRR9830221	ILLUMINA (HiSeq 2000)	PE	Leaf				RAD sequencing of Setaria italica landerace	https://sra-downloadb.be-md.ncbi.nlm.nih.gov/sos3/sra-pub-run-21/SRR9830221/SRR9830221.1
S.italica	Setaria italica landrace Si455	SRP216296	SAMN12252935	SRR9830222	ILLUMINA (HiSeq 2000)	PE	Leaf				RAD sequencing of Setaria italica landerace	https://sra-downloadb.be-md.ncbi.nlm.nih.gov/sos3/sra-pub-run-19/SRR9830222/SRR9830222.1
S.italica	Setaria italica landrace Si454	SRP216296	SAMN12252934	SRR9830219	ILLUMINA (HiSeq 2000)	PE	Leaf				RAD sequencing of Setaria italica landerace	https://sra-downloadb.be-md.ncbi.nlm.nih.gov/sos3/sra-pub-run-20/SRR9830219/SRR9830219.1
S.italica	Setaria italica landrace Si453	SRP216296	SAMN12252933	SRR9830220	ILLUMINA (HiSeq 2000)	PE	Leaf				RAD sequencing of Setaria italica landerace	https://sra-downloadb.be-md.ncbi.nlm.nih.gov/sos3/sra-pub-run-20/SRR9830220/SRR9830220.1
S.italica	Setaria italica landrace Si452	SRP216296	SAMN12252932	SRR9830217	ILLUMINA (HiSeq 2000)	PE	Leaf				RAD sequencing of Setaria italica landerace	https://sra-downloadb.be-md.ncbi.nlm.nih.gov/sos3/sra-pub-run-20/SRR9830217/SRR9830217.1
S.italica	Setaria italica landrace Si451	SRP216296	SAMN12252931	SRR9830218	ILLUMINA (HiSeq 2000)	PE	Leaf				RAD sequencing of Setaria italica landerace	https://sra-downloadb.be-md.ncbi.nlm.nih.gov/sos3/sra-pub-run-19/SRR9830218/SRR9830218.1
S.italica	Setaria italica landrace Si450	SRP216296	SAMN12252930	SRR9830417	ILLUMINA (HiSeq 2000)	PE	Leaf				RAD sequencing of Setaria italica landerace	https://sra-downloadb.be-md.ncbi.nlm.nih.gov/sos3/sra-pub-run-19/SRR9830417/SRR9830417.1
S.italica	Setaria italica landrace Si449	SRP216296	SAMN12252929	SRR9830416	ILLUMINA (HiSeq 2000)	PE	Leaf				RAD sequencing of Setaria italica landerace	https://sra-downloadb.be-md.ncbi.nlm.nih.gov/sos3/sra-pub-run-20/SRR9830416/SRR9830416.1
S.italica	Setaria italica landrace Si448	SRP216296	SAMN12252928	SRR9830413	ILLUMINA (HiSeq 2000)	PE	Leaf				RAD sequencing of Setaria italica landerace	https://sra-downloadb.be-md.ncbi.nlm.nih.gov/sos3/sra-pub-run-21/SRR9830413/SRR9830413.1
S.italica	Setaria italica landrace Si447	SRP216296	SAMN12252927	SRR9830412	ILLUMINA (HiSeq 2000)	PE	Leaf				RAD sequencing of Setaria italica landerace	https://sra-downloadb.be-md.ncbi.nlm.nih.gov/sos3/sra-pub-run-21/SRR9830412/SRR9830412.1
S.italica	Setaria italica landrace Si446	SRP216296	SAMN12252926	SRR9830415	ILLUMINA (HiSeq 2000)	PE	Leaf				RAD sequencing of Setaria italica landerace	https://sra-downloadb.be-md.ncbi.nlm.nih.gov/sos3/sra-pub-run-19/SRR9830415/SRR9830415.1
S.italica	Setaria italica landrace Si445	SRP216296	SAMN12252925	SRR9830414	ILLUMINA (HiSeq 2000)	PE	Leaf				RAD sequencing of Setaria italica landerace	https://sra-downloadb.be-md.ncbi.nlm.nih.gov/sos3/sra-pub-run-19/SRR9830414/SRR9830414.1
S.italica	Setaria italica landrace Si444	SRP216296	SAMN12252924	SRR9830409	ILLUMINA (HiSeq 2000)	PE	Leaf				RAD sequencing of Setaria italica landerace	https://sra-downloadb.be-md.ncbi.nlm.nih.gov/sos3/sra-pub-run-20/SRR9830409/SRR9830409.1
S.italica	Setaria italica landrace Si443	SRP216296	SAMN12252923	SRR9830408	ILLUMINA (HiSeq 2000)	PE	Leaf				RAD sequencing of Setaria italica landerace	https://sra-downloadb.be-md.ncbi.nlm.nih.gov/sos3/sra-pub-run-20/SRR9830408/SRR9830408.1
S.italica	Setaria italica landrace Si442	SRP216296	SAMN12252922	SRR9830411	ILLUMINA (HiSeq 2000)	PE	Leaf				RAD sequencing of Setaria italica landerace	https://sra-downloadb.be-md.ncbi.nlm.nih.gov/sos3/sra-pub-run-19/SRR9830411/SRR9830411.1
S.italica	Setaria italica landrace Si441	SRP216296	SAMN12252921	SRR9830410	ILLUMINA (HiSeq 2000)	PE	Leaf				RAD sequencing of Setaria italica landerace	https://sra-downloadb.be-md.ncbi.nlm.nih.gov/sos3/sra-pub-run-19/SRR9830410/SRR9830410.1
S.italica	Setaria italica landrace Si440	SRP216296	SAMN12252920	SRR9830239	ILLUMINA (HiSeq 2000)	PE	Leaf				RAD sequencing of Setaria italica landerace	https://sra-downloadb.be-md.ncbi.nlm.nih.gov/sos3/sra-pub-run-20/SRR9830239/SRR9830239.1
S.italica	Setaria italica landrace Si439	SRP216296	SAMN12252919	SRR9830240	ILLUMINA (HiSeq 2000)	PE	Leaf				RAD sequencing of Setaria italica landerace	https://sra-downloadb.be-md.ncbi.nlm.nih.gov/sos3/sra-pub-run-21/SRR9830240/SRR9830240.1
S.italica	Setaria italica landrace Si438	SRP216296	SAMN12252918	SRR9830386	ILLUMINA (HiSeq 2000)	PE	Leaf				RAD sequencing of Setaria italica landerace	https://sra-downloadb.be-md.ncbi.nlm.nih.gov/sos3/sra-pub-run-20/SRR9830386/SRR9830386.1
S.italica	Setaria italica landrace Si437	SRP216296	SAMN12252917	SRR9830234	ILLUMINA (HiSeq 2000)	PE	Leaf				RAD sequencing of Setaria italica landerace	https://sra-downloadb.be-md.ncbi.nlm.nih.gov/sos3/sra-pub-run-19/SRR9830234/SRR9830234.1
S.italica	Setaria italica landrace Si436	SRP216296	SAMN12252916	SRR9830235	ILLUMINA (HiSeq 2000)	PE	Leaf				RAD sequencing of Setaria italica landerace	https://sra-downloadb.be-md.ncbi.nlm.nih.gov/sos3/sra-pub-run-19/SRR9830235/SRR9830235.1
S.italica	Setaria italica landrace Si435	SRP216296	SAMN12252915	SRR9830236	ILLUMINA (HiSeq 2000)	PE	Leaf				RAD sequencing of Setaria italica landerace	https://sra-downloadb.be-md.ncbi.nlm.nih.gov/sos3/sra-pub-run-19/SRR9830236/SRR9830236.1
S.italica	Setaria italica landrace Si434	SRP216296	SAMN12252914	SRR9830381	ILLUMINA (HiSeq 2000)	PE	Leaf				RAD sequencing of Setaria italica landerace	https://sra-downloadb.be-md.ncbi.nlm.nih.gov/sos3/sra-pub-run-21/SRR9830381/SRR9830381.1
S.italica	Setaria italica landrace Si433	SRP216296	SAMN12252913	SRR9830382	ILLUMINA (HiSeq 2000)	PE	Leaf				RAD sequencing of Setaria italica landerace	https://sra-downloadb.be-md.ncbi.nlm.nih.gov/sos3/sra-pub-run-20/SRR9830382/SRR9830382.1
S.italica	Setaria italica landrace Si432	SRP216296	SAMN12252912	SRR9830383	ILLUMINA (HiSeq 2000)	PE	Leaf				RAD sequencing of Setaria italica landerace	https://sra-downloadb.be-md.ncbi.nlm.nih.gov/sos3/sra-pub-run-21/SRR9830383/SRR9830383.1
S.italica	Setaria italica landrace Si431	SRP216296	SAMN12252911	SRR9830384	ILLUMINA (HiSeq 2000)	PE	Leaf				RAD sequencing of Setaria italica landerace	https://sra-downloadb.be-md.ncbi.nlm.nih.gov/sos3/sra-pub-run-20/SRR9830384/SRR9830384.1
S.italica	Setaria italica landrace Si430	SRP216296	SAMN12252910	SRR9830377	ILLUMINA (HiSeq 2000)	PE	Leaf				RAD sequencing of Setaria italica landerace	https://sra-downloadb.be-md.ncbi.nlm.nih.gov/sos3/sra-pub-run-21/SRR9830377/SRR9830377.1
S.italica	Setaria italica landrace Si429	SRP216296	SAMN12252909	SRR9830376	ILLUMINA (HiSeq 2000)	PE	Leaf				RAD sequencing of Setaria italica landerace	https://sra-downloadb.be-md.ncbi.nlm.nih.gov/sos3/sra-pub-run-20/SRR9830376/SRR9830376.1
S.italica	Setaria italica landrace Si428	SRP216296	SAMN12252908	SRR9830371	ILLUMINA (HiSeq 2000)	PE	Leaf				RAD sequencing of Setaria italica landerace	https://sra-downloadb.be-md.ncbi.nlm.nih.gov/sos3/sra-pub-run-21/SRR9830371/SRR9830371.1
S.italica	Setaria italica landrace Si427	SRP216296	SAMN12252907	SRR9830370	ILLUMINA (HiSeq 2000)	PE	Leaf				RAD sequencing of Setaria italica landerace	https://sra-downloadb.be-md.ncbi.nlm.nih.gov/sos3/sra-pub-run-21/SRR9830370/SRR9830370.1
S.italica	Setaria italica landrace Si426	SRP216296	SAMN12252906	SRR9830369	ILLUMINA (HiSeq 2000)	PE	Leaf				RAD sequencing of Setaria italica landerace	https://sra-downloadb.be-md.ncbi.nlm.nih.gov/sos3/sra-pub-run-19/SRR9830369/SRR9830369.1
S.italica	Setaria italica landrace Si425	SRP216296	SAMN12252905	SRR9830368	ILLUMINA (HiSeq 2000)	PE	Leaf				RAD sequencing of Setaria italica landerace	https://sra-downloadb.be-md.ncbi.nlm.nih.gov/sos3/sra-pub-run-19/SRR9830368/SRR9830368.1
S.italica	Setaria italica landrace Si424	SRP216296	SAMN12252904	SRR9830375	ILLUMINA (HiSeq 2000)	PE	Leaf				RAD sequencing of Setaria italica landerace	https://sra-downloadb.be-md.ncbi.nlm.nih.gov/sos3/sra-pub-run-20/SRR9830375/SRR9830375.1
S.italica	Setaria italica landrace Si423	SRP216296	SAMN12252903	SRR9830374	ILLUMINA (HiSeq 2000)	PE	Leaf				RAD sequencing of Setaria italica landerace	https://sra-downloadb.be-md.ncbi.nlm.nih.gov/sos3/sra-pub-run-19/SRR9830374/SRR9830374.1
S.italica	Setaria italica landrace Si422	SRP216296	SAMN12252902	SRR9830373	ILLUMINA (HiSeq 2000)	PE	Leaf				RAD sequencing of Setaria italica landerace	https://sra-downloadb.be-md.ncbi.nlm.nih.gov/sos3/sra-pub-run-20/SRR9830373/SRR9830373.1
S.italica	Setaria italica landrace Si421	SRP216296	SAMN12252901	SRR9830372	ILLUMINA (HiSeq 2000)	PE	Leaf				RAD sequencing of Setaria italica landerace	https://sra-downloadb.be-md.ncbi.nlm.nih.gov/sos3/sra-pub-run-20/SRR9830372/SRR9830372.1
S.italica	Setaria italica landrace Si420	SRP216296	SAMN12252900	SRR9830483	ILLUMINA (HiSeq 2000)	PE	Leaf				RAD sequencing of Setaria italica landerace	https://sra-downloadb.be-md.ncbi.nlm.nih.gov/sos3/sra-pub-run-19/SRR9830483/SRR9830483.1
S.italica	Setaria italica landrace Si419	SRP216296	SAMN12252899	SRR9830024	ILLUMINA (HiSeq 2000)	PE	Leaf				RAD sequencing of Setaria italica landerace	https://sra-downloadb.be-md.ncbi.nlm.nih.gov/sos3/sra-pub-run-21/SRR9830024/SRR9830024.1
S.italica	Setaria italica landrace Si418	SRP216296	SAMN12252898	SRR9830053	ILLUMINA (HiSeq 2000)	PE	Leaf				RAD sequencing of Setaria italica landerace	https://sra-downloadb.be-md.ncbi.nlm.nih.gov/sos3/sra-pub-run-19/SRR9830053/SRR9830053.1
S.italica	Setaria italica landrace Si417	SRP216296	SAMN12252897	SRR9830054	ILLUMINA (HiSeq 2000)	PE	Leaf				RAD sequencing of Setaria italica landerace	https://sra-downloadb.be-md.ncbi.nlm.nih.gov/sos3/sra-pub-run-20/SRR9830054/SRR9830054.1
S.italica	Setaria italica landrace Si416	SRP216296	SAMN12252896	SRR9830125	ILLUMINA (HiSeq 2000)	PE	Leaf				RAD sequencing of Setaria italica landerace	https://sra-downloadb.be-md.ncbi.nlm.nih.gov/sos3/sra-pub-run-19/SRR9830125/SRR9830125.1
S.italica	Setaria italica landrace Si415	SRP216296	SAMN12252895	SRR9830126	ILLUMINA (HiSeq 2000)	PE	Leaf				RAD sequencing of Setaria italica landerace	https://sra-downloadb.be-md.ncbi.nlm.nih.gov/sos3/sra-pub-run-19/SRR9830126/SRR9830126.1
S.italica	Setaria italica landrace Si414	SRP216296	SAMN12252894	SRR9830131	ILLUMINA (HiSeq 2000)	PE	Leaf				RAD sequencing of Setaria italica landerace	https://sra-downloadb.be-md.ncbi.nlm.nih.gov/sos3/sra-pub-run-21/SRR9830131/SRR9830131.1
S.italica	Setaria italica landrace Si413	SRP216296	SAMN12252893	SRR9830132	ILLUMINA (HiSeq 2000)	PE	Leaf				RAD sequencing of Setaria italica landerace	https://sra-downloadb.be-md.ncbi.nlm.nih.gov/sos3/sra-pub-run-20/SRR9830132/SRR9830132.1
S.italica	Setaria italica landrace Si412	SRP216296	SAMN12252892	SRR9830129	ILLUMINA (HiSeq 2000)	PE	Leaf				RAD sequencing of Setaria italica landerace	https://sra-downloadb.be-md.ncbi.nlm.nih.gov/sos3/sra-pub-run-20/SRR9830129/SRR9830129.1
S.italica	Setaria italica landrace Si411	SRP216296	SAMN12252891	SRR9830130	ILLUMINA (HiSeq 2000)	PE	Leaf				RAD sequencing of Setaria italica landerace	https://sra-downloadb.be-md.ncbi.nlm.nih.gov/sos3/sra-pub-run-21/SRR9830130/SRR9830130.1
S.italica	Setaria italica landrace Si410	SRP216296	SAMN12252890	SRR9830448	ILLUMINA (HiSeq 2000)	PE	Leaf				RAD sequencing of Setaria italica landerace	https://sra-downloadb.be-md.ncbi.nlm.nih.gov/sos3/sra-pub-run-20/SRR9830448/SRR9830448.1
S.italica	Setaria italica landrace Si409	SRP216296	SAMN12252889	SRR9830393	ILLUMINA (HiSeq 2000)	PE	Leaf				RAD sequencing of Setaria italica landerace	https://sra-downloadb.be-md.ncbi.nlm.nih.gov/sos3/sra-pub-run-21/SRR9830393/SRR9830393.1
S.italica	Setaria italica landrace Si408	SRP216296	SAMN12252888	SRR9830261	ILLUMINA (HiSeq 2000)	PE	Leaf				RAD sequencing of Setaria italica landerace	https://sra-downloadb.be-md.ncbi.nlm.nih.gov/sos3/sra-pub-run-21/SRR9830261/SRR9830261.1
S.italica	Setaria italica landrace Si407	SRP216296	SAMN12252887	SRR9830260	ILLUMINA (HiSeq 2000)	PE	Leaf				RAD sequencing of Setaria italica landerace	https://sra-downloadb.be-md.ncbi.nlm.nih.gov/sos3/sra-pub-run-20/SRR9830260/SRR9830260.1
S.italica	Setaria italica landrace Si406	SRP216296	SAMN12252886	SRR9830263	ILLUMINA (HiSeq 2000)	PE	Leaf				RAD sequencing of Setaria italica landerace	https://sra-downloadb.be-md.ncbi.nlm.nih.gov/sos3/sra-pub-run-20/SRR9830263/SRR9830263.1
S.italica	Setaria italica landrace Si405	SRP216296	SAMN12252885	SRR9830262	ILLUMINA (HiSeq 2000)	PE	Leaf				RAD sequencing of Setaria italica landerace	https://sra-downloadb.be-md.ncbi.nlm.nih.gov/sos3/sra-pub-run-19/SRR9830262/SRR9830262.1
S.italica	Setaria italica landrace Si404	SRP216296	SAMN12252884	SRR9830078	ILLUMINA (HiSeq 2000)	PE	Leaf				RAD sequencing of Setaria italica landerace	https://sra-downloadb.be-md.ncbi.nlm.nih.gov/sos3/sra-pub-run-19/SRR9830078/SRR9830078.1
S.italica	Setaria italica landrace Si403	SRP216296	SAMN12252883	SRR9830010	ILLUMINA (HiSeq 2000)	PE	Leaf				RAD sequencing of Setaria italica landerace	https://sra-downloadb.be-md.ncbi.nlm.nih.gov/sos3/sra-pub-run-21/SRR9830010/SRR9830010.1
S.italica	Setaria italica landrace Si402	SRP216296	SAMN12252882	SRR9830267	ILLUMINA (HiSeq 2000)	PE	Leaf				RAD sequencing of Setaria italica landerace	https://sra-downloadb.be-md.ncbi.nlm.nih.gov/sos3/sra-pub-run-19/SRR9830267/SRR9830267.1
S.italica	Setaria italica landrace Si401	SRP216296	SAMN12252881	SRR9830266	ILLUMINA (HiSeq 2000)	PE	Leaf				RAD sequencing of Setaria italica landerace	https://sra-downloadb.be-md.ncbi.nlm.nih.gov/sos3/sra-pub-run-19/SRR9830266/SRR9830266.1
S.italica	Setaria italica landrace Si400	SRP216296	SAMN12252880	SRR9830320	ILLUMINA (HiSeq 2000)	PE	Leaf				RAD sequencing of Setaria italica landerace	https://sra-downloadb.be-md.ncbi.nlm.nih.gov/sos3/sra-pub-run-19/SRR9830320/SRR9830320.1
S.italica	Setaria italica landrace Si399	SRP216296	SAMN12252879	SRR9830319	ILLUMINA (HiSeq 2000)	PE	Leaf				RAD sequencing of Setaria italica landerace	https://sra-downloadb.be-md.ncbi.nlm.nih.gov/sos3/sra-pub-run-20/SRR9830319/SRR9830319.1
S.italica	Setaria italica landrace Si398	SRP216296	SAMN12252878	SRR9830009	ILLUMINA (HiSeq 2000)	PE	Leaf				RAD sequencing of Setaria italica landerace	https://sra-downloadb.be-md.ncbi.nlm.nih.gov/sos3/sra-pub-run-21/SRR9830009/SRR9830009.1
S.italica	Setaria italica landrace Si397	SRP216296	SAMN12252877	SRR9830329	ILLUMINA (HiSeq 2000)	PE	Leaf				RAD sequencing of Setaria italica landerace	https://sra-downloadb.be-md.ncbi.nlm.nih.gov/sos3/sra-pub-run-19/SRR9830329/SRR9830329.1
S.italica	Setaria italica landrace Si396	SRP216296	SAMN12252876	SRR9830367	ILLUMINA (HiSeq 2000)	PE	Leaf				RAD sequencing of Setaria italica landerace	https://sra-downloadb.be-md.ncbi.nlm.nih.gov/sos3/sra-pub-run-20/SRR9830367/SRR9830367.1
S.italica	Setaria italica landrace Si395	SRP216296	SAMN12252875	SRR9830480	ILLUMINA (HiSeq 2000)	PE	Leaf				RAD sequencing of Setaria italica landerace	https://sra-downloadb.be-md.ncbi.nlm.nih.gov/sos3/sra-pub-run-21/SRR9830480/SRR9830480.1
S.italica	Setaria italica landrace Si394	SRP216296	SAMN12252874	SRR9830326	ILLUMINA (HiSeq 2000)	PE	Leaf				RAD sequencing of Setaria italica landerace	https://sra-downloadb.be-md.ncbi.nlm.nih.gov/sos3/sra-pub-run-19/SRR9830326/SRR9830326.1
S.italica	Setaria italica landrace Si393	SRP216296	SAMN12252873	SRR9830476	ILLUMINA (HiSeq 2000)	PE	Leaf				RAD sequencing of Setaria italica landerace	https://sra-downloadb.be-md.ncbi.nlm.nih.gov/sos3/sra-pub-run-21/SRR9830476/SRR9830476.1
S.italica	Setaria italica landrace Si392	SRP216296	SAMN12252872	SRR9830478	ILLUMINA (HiSeq 2000)	PE	Leaf				RAD sequencing of Setaria italica landerace	https://sra-downloadb.be-md.ncbi.nlm.nih.gov/sos3/sra-pub-run-19/SRR9830478/SRR9830478.1
S.italica	Setaria italica landrace Si391	SRP216296	SAMN12252871	SRR9830327	ILLUMINA (HiSeq 2000)	PE	Leaf				RAD sequencing of Setaria italica landerace	https://sra-downloadb.be-md.ncbi.nlm.nih.gov/sos3/sra-pub-run-19/SRR9830327/SRR9830327.1
S.italica	Setaria italica landrace Si390	SRP216296	SAMN12252870	SRR9830107	ILLUMINA (HiSeq 2000)	PE	Leaf				RAD sequencing of Setaria italica landerace	https://sra-downloadb.be-md.ncbi.nlm.nih.gov/sos3/sra-pub-run-19/SRR9830107/SRR9830107.1
S.italica	Setaria italica landrace Si389	SRP216296	SAMN12252869	SRR9830108	ILLUMINA (HiSeq 2000)	PE	Leaf				RAD sequencing of Setaria italica landerace	https://sra-downloadb.be-md.ncbi.nlm.nih.gov/sos3/sra-pub-run-20/SRR9830108/SRR9830108.1
S.italica	Setaria italica landrace Si388	SRP216296	SAMN12252868	SRR9830227	ILLUMINA (HiSeq 2000)	PE	Leaf				RAD sequencing of Setaria italica landerace	https://sra-downloadb.be-md.ncbi.nlm.nih.gov/sos3/sra-pub-run-19/SRR9830227/SRR9830227.1
S.italica	Setaria italica landrace Si387	SRP216296	SAMN12252867	SRR9830228	ILLUMINA (HiSeq 2000)	PE	Leaf				RAD sequencing of Setaria italica landerace	https://sra-downloadb.be-md.ncbi.nlm.nih.gov/sos3/sra-pub-run-19/SRR9830228/SRR9830228.1
S.italica	Setaria italica landrace Si386	SRP216296	SAMN12252866	SRR9830225	ILLUMINA (HiSeq 2000)	PE	Leaf				RAD sequencing of Setaria italica landerace	https://sra-downloadb.be-md.ncbi.nlm.nih.gov/sos3/sra-pub-run-19/SRR9830225/SRR9830225.1
S.italica	Setaria italica landrace Si385	SRP216296	SAMN12252865	SRR9830226	ILLUMINA (HiSeq 2000)	PE	Leaf				RAD sequencing of Setaria italica landerace	https://sra-downloadb.be-md.ncbi.nlm.nih.gov/sos3/sra-pub-run-21/SRR9830226/SRR9830226.1
S.italica	Setaria italica landrace Si384	SRP216296	SAMN12252864	SRR9830223	ILLUMINA (HiSeq 2000)	PE	Leaf				RAD sequencing of Setaria italica landerace	https://sra-downloadb.be-md.ncbi.nlm.nih.gov/sos3/sra-pub-run-19/SRR9830223/SRR9830223.1
S.italica	Setaria italica landrace Si383	SRP216296	SAMN12252863	SRR9830224	ILLUMINA (HiSeq 2000)	PE	Leaf				RAD sequencing of Setaria italica landerace	https://sra-downloadb.be-md.ncbi.nlm.nih.gov/sos3/sra-pub-run-20/SRR9830224/SRR9830224.1
S.italica	Setaria italica landrace Si382	SRP216296	SAMN12252862	SRR9830109	ILLUMINA (HiSeq 2000)	PE	Leaf				RAD sequencing of Setaria italica landerace	https://sra-downloadb.be-md.ncbi.nlm.nih.gov/sos3/sra-pub-run-19/SRR9830109/SRR9830109.1
S.italica	Setaria italica landrace Si381	SRP216296	SAMN12252861	SRR9830110	ILLUMINA (HiSeq 2000)	PE	Leaf				RAD sequencing of Setaria italica landerace	https://sra-downloadb.be-md.ncbi.nlm.nih.gov/sos3/sra-pub-run-20/SRR9830110/SRR9830110.1
S.italica	Setaria italica landrace Si380	SRP216296	SAMN12252860	SRR9830265	ILLUMINA (HiSeq 2000)	PE	Leaf				RAD sequencing of Setaria italica landerace	https://sra-downloadb.be-md.ncbi.nlm.nih.gov/sos3/sra-pub-run-20/SRR9830265/SRR9830265.1
S.italica	Setaria italica landrace Si379	SRP216296	SAMN12252859	SRR9830264	ILLUMINA (HiSeq 2000)	PE	Leaf				RAD sequencing of Setaria italica landerace	https://sra-downloadb.be-md.ncbi.nlm.nih.gov/sos3/sra-pub-run-21/SRR9830264/SRR9830264.1
S.italica	Setaria italica landrace Si378	SRP216296	SAMN12252858	SRR9830183	ILLUMINA (HiSeq 2000)	PE	Leaf				RAD sequencing of Setaria italica landerace	https://sra-downloadb.be-md.ncbi.nlm.nih.gov/sos3/sra-pub-run-19/SRR9830183/SRR9830183.1
S.italica	Setaria italica landrace Si377	SRP216296	SAMN12252857	SRR9830182	ILLUMINA (HiSeq 2000)	PE	Leaf				RAD sequencing of Setaria italica landerace	https://sra-downloadb.be-md.ncbi.nlm.nih.gov/sos3/sra-pub-run-21/SRR9830182/SRR9830182.1
S.italica	Setaria italica landrace Si376	SRP216296	SAMN12252856	SRR9830181	ILLUMINA (HiSeq 2000)	PE	Leaf				RAD sequencing of Setaria italica landerace	https://sra-downloadb.be-md.ncbi.nlm.nih.gov/sos3/sra-pub-run-20/SRR9830181/SRR9830181.1
S.italica	Setaria italica landrace Si375	SRP216296	SAMN12252855	SRR9830180	ILLUMINA (HiSeq 2000)	PE	Leaf				RAD sequencing of Setaria italica landerace	https://sra-downloadb.be-md.ncbi.nlm.nih.gov/sos3/sra-pub-run-21/SRR9830180/SRR9830180.1
S.italica	Setaria italica landrace Si374	SRP216296	SAMN12252854	SRR9830259	ILLUMINA (HiSeq 2000)	PE	Leaf				RAD sequencing of Setaria italica landerace	https://sra-downloadb.be-md.ncbi.nlm.nih.gov/sos3/sra-pub-run-20/SRR9830259/SRR9830259.1
S.italica	Setaria italica landrace Si373	SRP216296	SAMN12252853	SRR9830186	ILLUMINA (HiSeq 2000)	PE	Leaf				RAD sequencing of Setaria italica landerace	https://sra-downloadb.be-md.ncbi.nlm.nih.gov/sos3/sra-pub-run-21/SRR9830186/SRR9830186.1
S.italica	Setaria italica landrace Si372	SRP216296	SAMN12252852	SRR9830185	ILLUMINA (HiSeq 2000)	PE	Leaf				RAD sequencing of Setaria italica landerace	https://sra-downloadb.be-md.ncbi.nlm.nih.gov/sos3/sra-pub-run-20/SRR9830185/SRR9830185.1
S.italica	Setaria italica landrace Si371	SRP216296	SAMN12252851	SRR9830184	ILLUMINA (HiSeq 2000)	PE	Leaf				RAD sequencing of Setaria italica landerace	https://sra-downloadb.be-md.ncbi.nlm.nih.gov/sos3/sra-pub-run-21/SRR9830184/SRR9830184.1
S.italica	Setaria italica landrace Si370	SRP216296	SAMN12252850	SRR9830127	ILLUMINA (HiSeq 2000)	PE	Leaf				RAD sequencing of Setaria italica landerace	https://sra-downloadb.be-md.ncbi.nlm.nih.gov/sos3/sra-pub-run-19/SRR9830127/SRR9830127.1
S.italica	Setaria italica landrace Si369	SRP216296	SAMN12252849	SRR9830128	ILLUMINA (HiSeq 2000)	PE	Leaf				RAD sequencing of Setaria italica landerace	https://sra-downloadb.be-md.ncbi.nlm.nih.gov/sos3/sra-pub-run-20/SRR9830128/SRR9830128.1
S.italica	Setaria italica landrace Si368	SRP216296	SAMN12252848	SRR9830121	ILLUMINA (HiSeq 2000)	PE	Leaf				RAD sequencing of Setaria italica landerace	https://sra-downloadb.be-md.ncbi.nlm.nih.gov/sos3/sra-pub-run-19/SRR9830121/SRR9830121.1
S.italica	Setaria italica landrace Si367	SRP216296	SAMN12252847	SRR9830122	ILLUMINA (HiSeq 2000)	PE	Leaf				RAD sequencing of Setaria italica landerace	https://sra-downloadb.be-md.ncbi.nlm.nih.gov/sos3/sra-pub-run-20/SRR9830122/SRR9830122.1
S.italica	Setaria italica landrace Si366	SRP216296	SAMN12252846	SRR9830123	ILLUMINA (HiSeq 2000)	PE	Leaf				RAD sequencing of Setaria italica landerace	https://sra-downloadb.be-md.ncbi.nlm.nih.gov/sos3/sra-pub-run-20/SRR9830123/SRR9830123.1
S.italica	Setaria italica landrace Si365	SRP216296	SAMN12252845	SRR9830124	ILLUMINA (HiSeq 2000)	PE	Leaf				RAD sequencing of Setaria italica landerace	https://sra-downloadb.be-md.ncbi.nlm.nih.gov/sos3/sra-pub-run-20/SRR9830124/SRR9830124.1
S.italica	Setaria italica landrace Si364	SRP216296	SAMN12252844	SRR9830117	ILLUMINA (HiSeq 2000)	PE	Leaf				RAD sequencing of Setaria italica landerace	https://sra-downloadb.be-md.ncbi.nlm.nih.gov/sos3/sra-pub-run-21/SRR9830117/SRR9830117.1
S.italica	Setaria italica landrace Si363	SRP216296	SAMN12252843	SRR9830118	ILLUMINA (HiSeq 2000)	PE	Leaf				RAD sequencing of Setaria italica landerace	https://sra-downloadb.be-md.ncbi.nlm.nih.gov/sos3/sra-pub-run-19/SRR9830118/SRR9830118.1
S.italica	Setaria italica landrace Si362	SRP216296	SAMN12252842	SRR9830119	ILLUMINA (HiSeq 2000)	PE	Leaf				RAD sequencing of Setaria italica landerace	https://sra-downloadb.be-md.ncbi.nlm.nih.gov/sos3/sra-pub-run-19/SRR9830119/SRR9830119.1
S.italica	Setaria italica landrace Si361	SRP216296	SAMN12252841	SRR9830120	ILLUMINA (HiSeq 2000)	PE	Leaf				RAD sequencing of Setaria italica landerace	https://sra-downloadb.be-md.ncbi.nlm.nih.gov/sos3/sra-pub-run-20/SRR9830120/SRR9830120.1
S.italica	Setaria italica landrace Si360	SRP216296	SAMN12252840	SRR9830401	ILLUMINA (HiSeq 2000)	PE	Leaf				RAD sequencing of Setaria italica landerace	https://sra-downloadb.be-md.ncbi.nlm.nih.gov/sos3/sra-pub-run-21/SRR9830401/SRR9830401.1
S.italica	Setaria italica landrace Si359	SRP216296	SAMN12252839	SRR9830378	ILLUMINA (HiSeq 2000)	PE	Leaf				RAD sequencing of Setaria italica landerace	https://sra-downloadb.be-md.ncbi.nlm.nih.gov/sos3/sra-pub-run-19/SRR9830378/SRR9830378.1
S.italica	Setaria italica landrace Si358	SRP216296	SAMN12252838	SRR9830439	ILLUMINA (HiSeq 2000)	PE	Leaf				RAD sequencing of Setaria italica landerace	https://sra-downloadb.be-md.ncbi.nlm.nih.gov/sos3/sra-pub-run-21/SRR9830439/SRR9830439.1
S.italica	Setaria italica landrace Si357	SRP216296	SAMN12252837	SRR9830438	ILLUMINA (HiSeq 2000)	PE	Leaf				RAD sequencing of Setaria italica landerace	https://sra-downloadb.be-md.ncbi.nlm.nih.gov/sos3/sra-pub-run-19/SRR9830438/SRR9830438.1
S.italica	Setaria italica landrace Si356	SRP216296	SAMN12252836	SRR9830441	ILLUMINA (HiSeq 2000)	PE	Leaf				RAD sequencing of Setaria italica landerace	https://sra-downloadb.be-md.ncbi.nlm.nih.gov/sos3/sra-pub-run-21/SRR9830441/SRR9830441.1
S.italica	Setaria italica landrace Si355	SRP216296	SAMN12252835	SRR9830440	ILLUMINA (HiSeq 2000)	PE	Leaf				RAD sequencing of Setaria italica landerace	https://sra-downloadb.be-md.ncbi.nlm.nih.gov/sos3/sra-pub-run-20/SRR9830440/SRR9830440.1
S.italica	Setaria italica landrace Si354	SRP216296	SAMN12252834	SRR9830443	ILLUMINA (HiSeq 2000)	PE	Leaf				RAD sequencing of Setaria italica landerace	https://sra-downloadb.be-md.ncbi.nlm.nih.gov/sos3/sra-pub-run-19/SRR9830443/SRR9830443.1
S.italica	Setaria italica landrace Si353	SRP216296	SAMN12252833	SRR9830442	ILLUMINA (HiSeq 2000)	PE	Leaf				RAD sequencing of Setaria italica landerace	https://sra-downloadb.be-md.ncbi.nlm.nih.gov/sos3/sra-pub-run-20/SRR9830442/SRR9830442.1
S.italica	Setaria italica landrace Si352	SRP216296	SAMN12252832	SRR9830445	ILLUMINA (HiSeq 2000)	PE	Leaf				RAD sequencing of Setaria italica landerace	https://sra-downloadb.be-md.ncbi.nlm.nih.gov/sos3/sra-pub-run-19/SRR9830445/SRR9830445.1
S.italica	Setaria italica landrace Si351	SRP216296	SAMN12252831	SRR9830444	ILLUMINA (HiSeq 2000)	PE	Leaf				RAD sequencing of Setaria italica landerace	https://sra-downloadb.be-md.ncbi.nlm.nih.gov/sos3/sra-pub-run-19/SRR9830444/SRR9830444.1
S.italica	Setaria italica landrace Si350	SRP216296	SAMN12252830	SRR9830006	ILLUMINA (HiSeq 2000)	PE	Leaf				RAD sequencing of Setaria italica landerace	https://sra-downloadb.be-md.ncbi.nlm.nih.gov/sos3/sra-pub-run-19/SRR9830006/SRR9830006.1
S.italica	Setaria italica landrace Si349	SRP216296	SAMN12252829	SRR9829995	ILLUMINA (HiSeq 2000)	PE	Leaf				RAD sequencing of Setaria italica landerace	https://sra-downloadb.be-md.ncbi.nlm.nih.gov/sos3/sra-pub-run-21/SRR9829995/SRR9829995.1
S.italica	Setaria italica landrace Si348	SRP216296	SAMN12252828	SRR9830482	ILLUMINA (HiSeq 2000)	PE	Leaf				RAD sequencing of Setaria italica landerace	https://sra-downloadb.be-md.ncbi.nlm.nih.gov/sos3/sra-pub-run-21/SRR9830482/SRR9830482.1
S.italica	Setaria italica landrace Si347	SRP216296	SAMN12252827	SRR9830001	ILLUMINA (HiSeq 2000)	PE	Leaf				RAD sequencing of Setaria italica landerace	https://sra-downloadb.be-md.ncbi.nlm.nih.gov/sos3/sra-pub-run-19/SRR9830001/SRR9830001.1
S.italica	Setaria italica landrace Si346	SRP216296	SAMN12252826	SRR9829998	ILLUMINA (HiSeq 2000)	PE	Leaf				RAD sequencing of Setaria italica landerace	https://sra-downloadb.be-md.ncbi.nlm.nih.gov/sos3/sra-pub-run-21/SRR9829998/SRR9829998.1
S.italica	Setaria italica landrace Si345	SRP216296	SAMN12252825	SRR9829999	ILLUMINA (HiSeq 2000)	PE	Leaf				RAD sequencing of Setaria italica landerace	https://sra-downloadb.be-md.ncbi.nlm.nih.gov/sos3/sra-pub-run-19/SRR9829999/SRR9829999.1
S.italica	Setaria italica landrace Si344	SRP216296	SAMN12252824	SRR9830041	ILLUMINA (HiSeq 2000)	PE	Leaf				RAD sequencing of Setaria italica landerace	https://sra-downloadb.be-md.ncbi.nlm.nih.gov/sos3/sra-pub-run-21/SRR9830041/SRR9830041.1
S.italica	Setaria italica landrace Si343	SRP216296	SAMN12252823	SRR9830042	ILLUMINA (HiSeq 2000)	PE	Leaf				RAD sequencing of Setaria italica landerace	https://sra-downloadb.be-md.ncbi.nlm.nih.gov/sos3/sra-pub-run-20/SRR9830042/SRR9830042.1
S.italica	Setaria italica landrace Si342	SRP216296	SAMN12252822	SRR9830039	ILLUMINA (HiSeq 2000)	PE	Leaf				RAD sequencing of Setaria italica landerace	https://sra-downloadb.be-md.ncbi.nlm.nih.gov/sos3/sra-pub-run-20/SRR9830039/SRR9830039.1
S.italica	Setaria italica landrace Si341	SRP216296	SAMN12252821	SRR9830040	ILLUMINA (HiSeq 2000)	PE	Leaf				RAD sequencing of Setaria italica landerace	https://sra-downloadb.be-md.ncbi.nlm.nih.gov/sos3/sra-pub-run-20/SRR9830040/SRR9830040.1
S.italica	Setaria italica landrace Si340	SRP216296	SAMN12252820	SRR9830367	ILLUMINA (HiSeq 2000)	PE	Leaf				RAD sequencing of Setaria italica landerace	https://sra-downloadb.be-md.ncbi.nlm.nih.gov/sos3/sra-pub-run-20/SRR9830357/SRR9830357.1
S.italica	Setaria italica landrace Si339	SRP216296	SAMN12252819	SRR9829994	ILLUMINA (HiSeq 2000)	PE	Leaf				RAD sequencing of Setaria italica landerace	https://sra-downloadb.be-md.ncbi.nlm.nih.gov/sos3/sra-pub-run-20/SRR9829994/SRR9829994.1
S.italica	Setaria italica landrace Si338	SRP216296	SAMN12252818	SRR9830407	ILLUMINA (HiSeq 2000)	PE	Leaf				RAD sequencing of Setaria italica landerace	https://sra-downloadb.be-md.ncbi.nlm.nih.gov/sos3/sra-pub-run-20/SRR9830407/SRR9830407.1
S.italica	Setaria italica landrace Si337	SRP216296	SAMN12252817	SRR9830406	ILLUMINA (HiSeq 2000)	PE	Leaf				RAD sequencing of Setaria italica landerace	https://sra-downloadb.be-md.ncbi.nlm.nih.gov/sos3/sra-pub-run-19/SRR9830406/SRR9830406.1
S.italica	Setaria italica landrace Si336	SRP216296	SAMN12252816	SRR9830405	ILLUMINA (HiSeq 2000)	PE	Leaf				RAD sequencing of Setaria italica landerace	https://sra-downloadb.be-md.ncbi.nlm.nih.gov/sos3/sra-pub-run-21/SRR9830405/SRR9830405.1
S.italica	Setaria italica landrace Si335	SRP216296	SAMN12252815	SRR9830404	ILLUMINA (HiSeq 2000)	PE	Leaf				RAD sequencing of Setaria italica landerace	https://sra-downloadb.be-md.ncbi.nlm.nih.gov/sos3/sra-pub-run-21/SRR9830404/SRR9830404.1
S.italica	Setaria italica landrace Si334	SRP216296	SAMN12252814	SRR9830403	ILLUMINA (HiSeq 2000)	PE	Leaf				RAD sequencing of Setaria italica landerace	https://sra-downloadb.be-md.ncbi.nlm.nih.gov/sos3/sra-pub-run-19/SRR9830403/SRR9830403.1
S.italica	Setaria italica landrace Si333	SRP216296	SAMN12252813	SRR9830492	ILLUMINA (HiSeq 2000)	PE	Leaf				RAD sequencing of Setaria italica landerace	https://sra-downloadb.be-md.ncbi.nlm.nih.gov/sos3/sra-pub-run-20/SRR9830402/SRR9830402.1
S.italica	Setaria italica landrace Si332	SRP216296	SAMN12252812	SRR9830365	ILLUMINA (HiSeq 2000)	PE	Leaf				RAD sequencing of Setaria italica landerace	https://sra-downloadb.be-md.ncbi.nlm.nih.gov/sos3/sra-pub-run-20/SRR9830365/SRR9830365.1
S.italica	Setaria italica landrace Si331	SRP216296	SAMN12252811	SRR9830364	ILLUMINA (HiSeq 2000)	PE	Leaf				RAD sequencing of Setaria italica landerace	https://sra-downloadb.be-md.ncbi.nlm.nih.gov/sos3/sra-pub-run-20/SRR9830364/SRR9830364.1
S.italica	Setaria italica landrace Si330	SRP216296	SAMN12252810	SRR9830215	ILLUMINA (HiSeq 2000)	PE	Leaf				RAD sequencing of Setaria italica landerace	https://sra-downloadb.be-md.ncbi.nlm.nih.gov/sos3/sra-pub-run-19/SRR9830215/SRR9830215.1
S.italica	Setaria italica landrace Si329	SRP216296	SAMN12252809	SRR9830216	ILLUMINA (HiSeq 2000)	PE	Leaf				RAD sequencing of Setaria italica landerace	https://sra-downloadb.be-md.ncbi.nlm.nih.gov/sos3/sra-pub-run-20/SRR9830216/SRR9830216.1
S.italica	Setaria italica landrace Si328	SRP216296	SAMN12252808	SRR9830207	ILLUMINA (HiSeq 2000)	PE	Leaf				RAD sequencing of Setaria italica landerace	https://sra-downloadb.be-md.ncbi.nlm.nih.gov/sos3/sra-pub-run-21/SRR9830207/SRR9830207.1
S.italica	Setaria italica landrace Si327	SRP216296	SAMN12252807	SRR9830208	ILLUMINA (HiSeq 2000)	PE	Leaf				RAD sequencing of Setaria italica landerace	https://sra-downloadb.be-md.ncbi.nlm.nih.gov/sos3/sra-pub-run-20/SRR9830208/SRR9830208.1
S.italica	Setaria italica landrace Si326	SRP216296	SAMN12252806	SRR9830209	ILLUMINA (HiSeq 2000)	PE	Leaf				RAD sequencing of Setaria italica landerace	https://sra-downloadb.be-md.ncbi.nlm.nih.gov/sos3/sra-pub-run-19/SRR9830209/SRR9830209.1
S.italica	Setaria italica landrace Si325	SRP216296	SAMN12252805	SRR9830210	ILLUMINA (HiSeq 2000)	PE	Leaf				RAD sequencing of Setaria italica landerace	https://sra-downloadb.be-md.ncbi.nlm.nih.gov/sos3/sra-pub-run-21/SRR9830210/SRR9830210.1
S.italica	Setaria italica landrace Si324	SRP216296	SAMN12252804	SRR9830211	ILLUMINA (HiSeq 2000)	PE	Leaf				RAD sequencing of Setaria italica landerace	https://sra-downloadb.be-md.ncbi.nlm.nih.gov/sos3/sra-pub-run-19/SRR9830211/SRR9830211.1
S.italica	Setaria italica landrace Si323	SRP216296	SAMN12252803	SRR9830212	ILLUMINA (HiSeq 2000)	PE	Leaf				RAD sequencing of Setaria italica landerace	https://sra-downloadb.be-md.ncbi.nlm.nih.gov/sos3/sra-pub-run-19/SRR9830212/SRR9830212.1
S.italica	Setaria italica landrace Si322	SRP216296	SAMN12252802	SRR9830213	ILLUMINA (HiSeq 2000)	PE	Leaf				RAD sequencing of Setaria italica landerace	https://sra-downloadb.be-md.ncbi.nlm.nih.gov/sos3/sra-pub-run-19/SRR9830213/SRR9830213.1
S.italica	Setaria italica landrace Si321	SRP216296	SAMN12252801	SRR9830214	ILLUMINA (HiSeq 2000)	PE	Leaf				RAD sequencing of Setaria italica landerace	https://sra-downloadb.be-md.ncbi.nlm.nih.gov/sos3/sra-pub-run-20/SRR9830214/SRR9830214.1
S.italica	Setaria italica landrace Si320	SRP216296	SAMN12252800	SRR9830090	ILLUMINA (HiSeq 2000)	PE	Leaf				RAD sequencing of Setaria italica landerace	https://sra-downloadb.be-md.ncbi.nlm.nih.gov/sos3/sra-pub-run-20/SRR9830090/SRR9830090.1
S.italica	Setaria italica landrace Si319	SRP216296	SAMN12252799	SRR9830089	ILLUMINA (HiSeq 2000)	PE	Leaf				RAD sequencing of Setaria italica landerace	https://sra-downloadb.be-md.ncbi.nlm.nih.gov/sos3/sra-pub-run-21/SRR9830089/SRR9830089.1
S.italica	Setaria italica landrace Si318	SRP216296	SAMN12252798	SRR9830086	ILLUMINA (HiSeq 2000)	PE	Leaf				RAD sequencing of Setaria italica landerace	https://sra-downloadb.be-md.ncbi.nlm.nih.gov/sos3/sra-pub-run-19/SRR9830086/SRR9830086.1
S.italica	Setaria italica landrace Si317	SRP216296	SAMN12252797	SRR9830085	ILLUMINA (HiSeq 2000)	PE	Leaf				RAD sequencing of Setaria italica landerace	https://sra-downloadb.be-md.ncbi.nlm.nih.gov/sos3/sra-pub-run-21/SRR9830085/SRR9830085.1
S.italica	Setaria italica landrace Si316	SRP216296	SAMN12252796	SRR9830088	ILLUMINA (HiSeq 2000)	PE	Leaf				RAD sequencing of Setaria italica landerace	https://sra-downloadb.be-md.ncbi.nlm.nih.gov/sos3/sra-pub-run-21/SRR9830088/SRR9830088.1
S.italica	Setaria italica landrace Si315	SRP216296	SAMN12252795	SRR9830087	ILLUMINA (HiSeq 2000)	PE	Leaf				RAD sequencing of Setaria italica landerace	https://sra-downloadb.be-md.ncbi.nlm.nih.gov/sos3/sra-pub-run-20/SRR9830087/SRR9830087.1
S.italica	Setaria italica landrace Si314	SRP216296	SAMN12252794	SRR9830082	ILLUMINA (HiSeq 2000)	PE	Leaf				RAD sequencing of Setaria italica landerace	https://sra-downloadb.be-md.ncbi.nlm.nih.gov/sos3/sra-pub-run-19/SRR9830082/SRR9830082.1
S.italica	Setaria italica landrace Si313	SRP216296	SAMN12252793	SRR9830081	ILLUMINA (HiSeq 2000)	PE	Leaf				RAD sequencing of Setaria italica landerace	https://sra-downloadb.be-md.ncbi.nlm.nih.gov/sos3/sra-pub-run-21/SRR9830081/SRR9830081.1
S.italica	Setaria italica landrace Si312	SRP216296	SAMN12252792	SRR9830084	ILLUMINA (HiSeq 2000)	PE	Leaf				RAD sequencing of Setaria italica landerace	https://sra-downloadb.be-md.ncbi.nlm.nih.gov/sos3/sra-pub-run-20/SRR9830084/SRR9830084.1
S.italica	Setaria italica landrace Si311	SRP216296	SAMN12252791	SRR9830083	ILLUMINA (HiSeq 2000)	PE	Leaf				RAD sequencing of Setaria italica landerace	https://sra-downloadb.be-md.ncbi.nlm.nih.gov/sos3/sra-pub-run-19/SRR9830083/SRR9830083.1
S.italica	Setaria italica landrace Si310	SRP216296	SAMN12252790	SRR9830162	ILLUMINA (HiSeq 2000)	PE	Leaf				RAD sequencing of Setaria italica landerace	https://sra-downloadb.be-md.ncbi.nlm.nih.gov/sos3/sra-pub-run-20/SRR9830162/SRR9830162.1
S.italica	Setaria italica landrace Si309	SRP216296	SAMN12252789	SRR9830163	ILLUMINA (HiSeq 2000)	PE	Leaf				RAD sequencing of Setaria italica landerace	https://sra-downloadb.be-md.ncbi.nlm.nih.gov/sos3/sra-pub-run-21/SRR9830163/SRR9830163.1
S.italica	Setaria italica landrace Si308	SRP216296	SAMN12252788	SRR9830160	ILLUMINA (HiSeq 2000)	PE	Leaf				RAD sequencing of Setaria italica landerace	https://sra-downloadb.be-md.ncbi.nlm.nih.gov/sos3/sra-pub-run-21/SRR9830160/SRR9830160.1
S.italica	Setaria italica landrace Si307	SRP216296	SAMN12252787	SRR9830161	ILLUMINA (HiSeq 2000)	PE	Leaf				RAD sequencing of Setaria italica landerace	https://sra-downloadb.be-md.ncbi.nlm.nih.gov/sos3/sra-pub-run-21/SRR9830161/SRR9830161.1
S.italica	Setaria italica landrace Si306	SRP216296	SAMN12252786	SRR9830158	ILLUMINA (HiSeq 2000)	PE	Leaf				RAD sequencing of Setaria italica landerace	https://sra-downloadb.be-md.ncbi.nlm.nih.gov/sos3/sra-pub-run-20/SRR9830158/SRR9830158.1
S.italica	Setaria italica landrace Si305	SRP216296	SAMN12252785	SRR9830159	ILLUMINA (HiSeq 2000)	PE	Leaf				RAD sequencing of Setaria italica landerace	https://sra-downloadb.be-md.ncbi.nlm.nih.gov/sos3/sra-pub-run-21/SRR9830159/SRR9830159.1
S.italica	Setaria italica landrace Si304	SRP216296	SAMN12252784	SRR9830156	ILLUMINA (HiSeq 2000)	PE	Leaf				RAD sequencing of Setaria italica landerace	https://sra-downloadb.be-md.ncbi.nlm.nih.gov/sos3/sra-pub-run-20/SRR9830156/SRR9830156.1
S.italica	Setaria italica landrace Si303	SRP216296	SAMN12252783	SRR9830157	ILLUMINA (HiSeq 2000)	PE	Leaf				RAD sequencing of Setaria italica landerace	https://sra-downloadb.be-md.ncbi.nlm.nih.gov/sos3/sra-pub-run-21/SRR9830157/SRR9830157.1
S.italica	Setaria italica landrace Si302	SRP216296	SAMN12252782	SRR9830154	ILLUMINA (HiSeq 2000)	PE	Leaf				RAD sequencing of Setaria italica landerace	https://sra-downloadb.be-md.ncbi.nlm.nih.gov/sos3/sra-pub-run-19/SRR9830154/SRR9830154.1
S.italica	Setaria italica landrace Si301	SRP216296	SAMN12252781	SRR9830155	ILLUMINA (HiSeq 2000)	PE	Leaf				RAD sequencing of Setaria italica landerace	https://sra-downloadb.be-md.ncbi.nlm.nih.gov/sos3/sra-pub-run-20/SRR9830155/SRR9830155.1
S.italica	Setaria italica landrace Si300	SRP216296	SAMN12252780	SRR9830150	ILLUMINA (HiSeq 2000)	PE	Leaf				RAD sequencing of Setaria italica landerace	https://sra-downloadb.be-md.ncbi.nlm.nih.gov/sos3/sra-pub-run-19/SRR9830150/SRR9830150.1
S.italica	Setaria italica landrace Si299	SRP216296	SAMN12252779	SRR9830187	ILLUMINA (HiSeq 2000)	PE	Leaf				RAD sequencing of Setaria italica landerace	https://sra-downloadb.be-md.ncbi.nlm.nih.gov/sos3/sra-pub-run-21/SRR9830187/SRR9830187.1
S.italica	Setaria italica landrace Si298	SRP216296	SAMN12252778	SRR9830188	ILLUMINA (HiSeq 2000)	PE	Leaf				RAD sequencing of Setaria italica landerace	https://sra-downloadb.be-md.ncbi.nlm.nih.gov/sos3/sra-pub-run-19/SRR9830188/SRR9830188.1
S.italica	Setaria italica landrace Si297	SRP216296	SAMN12252777	SRR9830189	ILLUMINA (HiSeq 2000)	PE	Leaf				RAD sequencing of Setaria italica landerace	https://sra-downloadb.be-md.ncbi.nlm.nih.gov/sos3/sra-pub-run-19/SRR9830189/SRR9830189.1
S.italica	Setaria italica landrace Si296	SRP216296	SAMN12252776	SRR9830190	ILLUMINA (HiSeq 2000)	PE	Leaf				RAD sequencing of Setaria italica landerace	https://sra-downloadb.be-md.ncbi.nlm.nih.gov/sos3/sra-pub-run-21/SRR9830190/SRR9830190.1
S.italica	Setaria italica landrace Si295	SRP216296	SAMN12252775	SRR9830191	ILLUMINA (HiSeq 2000)	PE	Leaf				RAD sequencing of Setaria italica landerace	https://sra-downloadb.be-md.ncbi.nlm.nih.gov/sos3/sra-pub-run-20/SRR9830191/SRR9830191.1
S.italica	Setaria italica landrace Si294	SRP216296	SAMN12252774	SRR9830291	ILLUMINA (HiSeq 2000)	PE	Leaf				RAD sequencing of Setaria italica landerace	https://sra-downloadb.be-md.ncbi.nlm.nih.gov/sos3/sra-pub-run-19/SRR9830291/SRR9830291.1
S.italica	Setaria italica landrace Si293	SRP216296	SAMN12252773	SRR9830292	ILLUMINA (HiSeq 2000)	PE	Leaf				RAD sequencing of Setaria italica landerace	https://sra-downloadb.be-md.ncbi.nlm.nih.gov/sos3/sra-pub-run-21/SRR9830292/SRR9830292.1
S.italica	Setaria italica landrace Si292	SRP216296	SAMN12252772	SRR9830194	ILLUMINA (HiSeq 2000)	PE	Leaf				RAD sequencing of Setaria italica landerace	https://sra-downloadb.be-md.ncbi.nlm.nih.gov/sos3/sra-pub-run-21/SRR9830194/SRR9830194.1
S.italica	Setaria italica landrace Si291	SRP216296	SAMN12252771	SRR9830195	ILLUMINA (HiSeq 2000)	PE	Leaf				RAD sequencing of Setaria italica landerace	https://sra-downloadb.be-md.ncbi.nlm.nih.gov/sos3/sra-pub-run-21/SRR9830195/SRR9830195.1
S.italica	Setaria italica landrace Si290	SRP216296	SAMN12252770	SRR9830290	ILLUMINA (HiSeq 2000)	PE	Leaf				RAD sequencing of Setaria italica landerace	https://sra-downloadb.be-md.ncbi.nlm.nih.gov/sos3/sra-pub-run-20/SRR9830290/SRR9830290.1
S.italica	Setaria italica landrace Si289	SRP216296	SAMN12252769	SRR9820289	ILLUMINA (HiSeq 2000)	PE	Leaf				RAD sequencing of Setaria italica landerace	https://sra-downloadb.be-md.ncbi.nlm.nih.gov/sos3/sra-pub-run-21/SRR9830289/SRR9830289.1
S.italica	Setaria italica landrace Si288	SRP216296	SAMN12252768	SRR9820288	ILLUMINA (HiSeq 2000)	PE	Leaf				RAD sequencing of Setaria italica landerace	https://sra-downloadb.be-md.ncbi.nlm.nih.gov/sos3/sra-pub-run-19/SRR9830288/SRR9830288.1
S.italica	Setaria italica landrace Si287	SRP216296	SAMN12252767	SRR9820287	ILLUMINA (HiSeq 2000)	PE	Leaf				RAD sequencing of Setaria italica landerace	https://sra-downloadb.be-md.ncbi.nlm.nih.gov/sos3/sra-pub-run-20/SRR9830287/SRR9830287.1
S.italica	Setaria italica landrace Si286	SRP216296	SAMN12252766	SRR9820286	ILLUMINA (HiSeq 2000)	PE	Leaf				RAD sequencing of Setaria italica landerace	https://sra-downloadb.be-md.ncbi.nlm.nih.gov/sos3/sra-pub-run-21/SRR9830286/SRR9830286.1
S.italica	Setaria italica landrace Si285	SRP216296	SAMN12252765	SRR9820285	ILLUMINA (HiSeq 2000)	PE	Leaf				RAD sequencing of Setaria italica landerace	https://sra-downloadb.be-md.ncbi.nlm.nih.gov/sos3/sra-pub-run-19/SRR9830285/SRR9830285.1
S.italica	Setaria italica landrace Si284	SRP216296	SAMN12252764	SRR9820284	ILLUMINA (HiSeq 2000)	PE	Leaf				RAD sequencing of Setaria italica landerace	https://sra-downloadb.be-md.ncbi.nlm.nih.gov/sos3/sra-pub-run-21/SRR9830284/SRR9830284.1
S.italica	Setaria italica landrace Si283	SRP216296	SAMN12252763	SRR9820283	ILLUMINA (HiSeq 2000)	PE	Leaf				RAD sequencing of Setaria italica landerace	https://sra-downloadb.be-md.ncbi.nlm.nih.gov/sos3/sra-pub-run-19/SRR9830283/SRR9830283.1
S.italica	Setaria italica landrace Si282	SRP216296	SAMN12252762	SRR9820282	ILLUMINA (HiSeq 2000)	PE	Leaf				RAD sequencing of Setaria italica landerace	https://sra-downloadb.be-md.ncbi.nlm.nih.gov/sos3/sra-pub-run-20/SRR9830282/SRR9830282.1
S.italica	Setaria italica landrace Si281	SRP216296	SAMN12252761	SRR9820281	ILLUMINA (HiSeq 2000)	PE	Leaf				RAD sequencing of Setaria italica landerace	https://sra-downloadb.be-md.ncbi.nlm.nih.gov/sos3/sra-pub-run-21/SRR9830281/SRR9830281.1
S.italica	Setaria italica landrace Si280	SRP216296	SAMN12252760	SRR9830353	ILLUMINA (HiSeq 2000)	PE	Leaf				RAD sequencing of Setaria italica landerace	https://sra-downloadb.be-md.ncbi.nlm.nih.gov/sos3/sra-pub-run-21/SRR9830353/SRR9830353.1
S.italica	Setaria italica landrace Si279	SRP216296	SAMN12252759	SRR9830354	ILLUMINA (HiSeq 2000)	PE	Leaf				RAD sequencing of Setaria italica landerace	https://sra-downloadb.be-md.ncbi.nlm.nih.gov/sos3/sra-pub-run-20/SRR9830354/SRR9830354.1
S.italica	Setaria italica landrace Si278	SRP216296	SAMN12252758	SRR9830356	ILLUMINA (HiSeq 2000)	PE	Leaf				RAD sequencing of Setaria italica landerace	https://sra-downloadb.be-md.ncbi.nlm.nih.gov/sos3/sra-pub-run-19/SRR9830356/SRR9830356.1
S.italica	Setaria italica landrace Si277	SRP216296	SAMN12252757	SRR9830362	ILLUMINA (HiSeq 2000)	PE	Leaf				RAD sequencing of Setaria italica landerace	https://sra-downloadb.be-md.ncbi.nlm.nih.gov/sos3/sra-pub-run-20/SRR9830362/SRR9830362.1
S.italica	Setaria italica landrace Si276	SRP216296	SAMN12252756	SRR9830172	ILLUMINA (HiSeq 2000)	PE	Leaf				RAD sequencing of Setaria italica landerace	https://sra-downloadb.be-md.ncbi.nlm.nih.gov/sos3/sra-pub-run-21/SRR9830172/SRR9830172.1
S.italica	Setaria italica landrace Si275	SRP216296	SAMN12252755	SRR9830173	ILLUMINA (HiSeq 2000)	PE	Leaf				RAD sequencing of Setaria italica landerace	https://sra-downloadb.be-md.ncbi.nlm.nih.gov/sos3/sra-pub-run-19/SRR9830173/SRR9830173.1
S.italica	Setaria italica landrace Si274	SRP216296	SAMN12252754	SRR9830178	ILLUMINA (HiSeq 2000)	PE	Leaf				RAD sequencing of Setaria italica landerace	https://sra-downloadb.be-md.ncbi.nlm.nih.gov/sos3/sra-pub-run-21/SRR9830178/SRR9830178.1
S.italica	Setaria italica landrace Si273	SRP216296	SAMN12252753	SRR9830179	ILLUMINA (HiSeq 2000)	PE	Leaf				RAD sequencing of Setaria italica landerace	https://sra-downloadb.be-md.ncbi.nlm.nih.gov/sos3/sra-pub-run-20/SRR9830179/SRR9830179.1
S.italica	Setaria italica landrace Si272	SRP216296	SAMN12252752	SRR9830176	ILLUMINA (HiSeq 2000)	PE	Leaf				RAD sequencing of Setaria italica landerace	https://sra-downloadb.be-md.ncbi.nlm.nih.gov/sos3/sra-pub-run-20/SRR9830176/SRR9830176.1
S.italica	Setaria italica landrace Si271	SRP216296	SAMN12252751	SRR9830177	ILLUMINA (HiSeq 2000)	PE	Leaf				RAD sequencing of Setaria italica landerace	https://sra-downloadb.be-md.ncbi.nlm.nih.gov/sos3/sra-pub-run-19/SRR9830177/SRR9830177.1
S.italica	Setaria italica landrace Si270	SRP216296	SAMN12252750	SRR9830300	ILLUMINA (HiSeq 2000)	PE	Leaf				RAD sequencing of Setaria italica landerace	https://sra-downloadb.be-md.ncbi.nlm.nih.gov/sos3/sra-pub-run-20/SRR9830300/SRR9830300.1
S.italica	Setaria italica landrace Si269	SRP216296	SAMN12252749	SRR9830299	ILLUMINA (HiSeq 2000)	PE	Leaf				RAD sequencing of Setaria italica landerace	https://sra-downloadb.be-md.ncbi.nlm.nih.gov/sos3/sra-pub-run-19/SRR9830299/SRR9830299.1
S.italica	Setaria italica landrace Si268	SRP216296	SAMN12252748	SRR9830100	ILLUMINA (HiSeq 2000)	PE	Leaf				RAD sequencing of Setaria italica landerace	https://sra-downloadb.be-md.ncbi.nlm.nih.gov/sos3/sra-pub-run-20/SRR9830100/SRR9830100.1
S.italica	Setaria italica landrace Si267	SRP216296	SAMN12252747	SRR9830099	ILLUMINA (HiSeq 2000)	PE	Leaf				RAD sequencing of Setaria italica landerace	https://sra-downloadb.be-md.ncbi.nlm.nih.gov/sos3/sra-pub-run-21/SRR9830099/SRR9830099.1
S.italica	Setaria italica landrace Si266	SRP216296	SAMN12252746	SRR9830102	ILLUMINA (HiSeq 2000)	PE	Leaf				RAD sequencing of Setaria italica landerace	https://sra-downloadb.be-md.ncbi.nlm.nih.gov/sos3/sra-pub-run-20/SRR9830102/SRR9830102.1
S.italica	Setaria italica landrace Si265	SRP216296	SAMN12252745	SRR9830101	ILLUMINA (HiSeq 2000)	PE	Leaf				RAD sequencing of Setaria italica landerace	https://sra-downloadb.be-md.ncbi.nlm.nih.gov/sos3/sra-pub-run-21/SRR9830101/SRR9830101.1
S.italica	Setaria italica landrace Si264	SRP216296	SAMN12252744	SRR9830104	ILLUMINA (HiSeq 2000)	PE	Leaf				RAD sequencing of Setaria italica landerace	https://sra-downloadb.be-md.ncbi.nlm.nih.gov/sos3/sra-pub-run-20/SRR9830104/SRR9830104.1
S.italica	Setaria italica landrace Si263	SRP216296	SAMN12252743	SRR9830103	ILLUMINA (HiSeq 2000)	PE	Leaf				RAD sequencing of Setaria italica landerace	https://sra-downloadb.be-md.ncbi.nlm.nih.gov/sos3/sra-pub-run-21/SRR9830103/SRR9830103.1
S.italica	Setaria italica landrace Si262	SRP216296	SAMN12252742	SRR9830366	ILLUMINA (HiSeq 2000)	PE	Leaf				RAD sequencing of Setaria italica landerace	https://sra-downloadb.be-md.ncbi.nlm.nih.gov/sos3/sra-pub-run-19/SRR9830366/SRR9830366.1
S.italica	Setaria italica landrace Si261	SRP216296	SAMN12252741	SRR9830325	ILLUMINA (HiSeq 2000)	PE	Leaf				RAD sequencing of Setaria italica landerace	https://sra-downloadb.be-md.ncbi.nlm.nih.gov/sos3/sra-pub-run-21/SRR9830325/SRR9830325.1
S.italica	Setaria italica landrace Si260	SRP216296	SAMN12252740	SRR9830477	ILLUMINA (HiSeq 2000)	PE	Leaf				RAD sequencing of Setaria italica landerace	https://sra-downloadb.be-md.ncbi.nlm.nih.gov/sos3/sra-pub-run-20/SRR9830477/SRR9830477.1
S.italica	Setaria italica landrace Si259	SRP216296	SAMN12252739	SRR9830328	ILLUMINA (HiSeq 2000)	PE	Leaf				RAD sequencing of Setaria italica landerace	https://sra-downloadb.be-md.ncbi.nlm.nih.gov/sos3/sra-pub-run-20/SRR9830328/SRR9830328.1
S.italica	Setaria italica landrace Si258	SRP216296	SAMN12252738	SRR9830321	ILLUMINA (HiSeq 2000)	PE	Leaf				RAD sequencing of Setaria italica landerace	https://sra-downloadb.be-md.ncbi.nlm.nih.gov/sos3/sra-pub-run-19/SRR9830321/SRR9830321.1
S.italica	Setaria italica landrace Si257	SRP216296	SAMN12252737	SRR9830322	ILLUMINA (HiSeq 2000)	PE	Leaf				RAD sequencing of Setaria italica landerace	https://sra-downloadb.be-md.ncbi.nlm.nih.gov/sos3/sra-pub-run-21/SRR9830322/SRR9830322.1
S.italica	Setaria italica landrace Si256	SRP216296	SAMN12252736	SRR9830323	ILLUMINA (HiSeq 2000)	PE	Leaf				RAD sequencing of Setaria italica landerace	https://sra-downloadb.be-md.ncbi.nlm.nih.gov/sos3/sra-pub-run-20/SRR9830323/SRR9830323.1
S.italica	Setaria italica landrace Si255	SRP216296	SAMN12252735	SRR9830324	ILLUMINA (HiSeq 2000)	PE	Leaf				RAD sequencing of Setaria italica landerace	https://sra-downloadb.be-md.ncbi.nlm.nih.gov/sos3/sra-pub-run-21/SRR9830324/SRR9830324.1
S.italica	Setaria italica landrace Si254	SRP216296	SAMN12252734	SRR9830317	ILLUMINA (HiSeq 2000)	PE	Leaf				RAD sequencing of Setaria italica landerace	https://sra-downloadb.be-md.ncbi.nlm.nih.gov/sos3/sra-pub-run-20/SRR9830317/SRR9830317.1
S.italica	Setaria italica landrace Si253	SRP216296	SAMN12252733	SRR9830318	ILLUMINA (HiSeq 2000)	PE	Leaf				RAD sequencing of Setaria italica landerace	https://sra-downloadb.be-md.ncbi.nlm.nih.gov/sos3/sra-pub-run-21/SRR9830318/SRR9830318.1
S.italica	Setaria italica landrace Si252	SRP216296	SAMN12252732	SRR9830247	ILLUMINA (HiSeq 2000)	PE	Leaf				RAD sequencing of Setaria italica landerace	https://sra-downloadb.be-md.ncbi.nlm.nih.gov/sos3/sra-pub-run-21/SRR9830247/SRR9830247.1
S.italica	Setaria italica landrace Si251	SRP216296	SAMN12252731	SRR9830253	ILLUMINA (HiSeq 2000)	PE	Leaf				RAD sequencing of Setaria italica landerace	https://sra-downloadb.be-md.ncbi.nlm.nih.gov/sos3/sra-pub-run-20/SRR9830253/SRR9830253.1
S.italica	Setaria italica landrace Si250	SRP216296	SAMN12252730	SRR9830007	ILLUMINA (HiSeq 2000)	PE	Leaf				RAD sequencing of Setaria italica landerace	https://sra-downloadb.be-md.ncbi.nlm.nih.gov/sos3/sra-pub-run-21/SRR9830007/SRR9830007.1
S.italica	Setaria italica landrace Si249	SRP216296	SAMN12252729	SRR9830355	ILLUMINA (HiSeq 2000)	PE	Leaf				RAD sequencing of Setaria italica landerace	https://sra-downloadb.be-md.ncbi.nlm.nih.gov/sos3/sra-pub-run-19/SRR9830355/SRR9830355.1
S.italica	Setaria italica landrace Si248	SRP216296	SAMN12252728	SRR9830437	ILLUMINA (HiSeq 2000)	PE	Leaf				RAD sequencing of Setaria italica landerace	https://sra-downloadb.be-md.ncbi.nlm.nih.gov/sos3/sra-pub-run-21/SRR9830437/SRR9830437.1
S.italica	Setaria italica landrace Si247	SRP216296	SAMN12252727	SRR9830436	ILLUMINA (HiSeq 2000)	PE	Leaf				RAD sequencing of Setaria italica landerace	https://sra-downloadb.be-md.ncbi.nlm.nih.gov/sos3/sra-pub-run-21/SRR9830436/SRR9830436.1
S.italica	Setaria italica landrace Si246	SRP216296	SAMN12252726	SRR9830435	ILLUMINA (HiSeq 2000)	PE	Leaf				RAD sequencing of Setaria italica landerace	https://sra-downloadb.be-md.ncbi.nlm.nih.gov/sos3/sra-pub-run-20/SRR9830435/SRR9830435.1
S.italica	Setaria italica landrace Si245	SRP216296	SAMN12252725	SRR9830434	ILLUMINA (HiSeq 2000)	PE	Leaf				RAD sequencing of Setaria italica landerace	https://sra-downloadb.be-md.ncbi.nlm.nih.gov/sos3/sra-pub-run-21/SRR9830434/SRR9830434.1
S.italica	Setaria italica landrace Si244	SRP216296	SAMN12252724	SRR9830005	ILLUMINA (HiSeq 2000)	PE	Leaf				RAD sequencing of Setaria italica landerace	https://sra-downloadb.be-md.ncbi.nlm.nih.gov/sos3/sra-pub-run-19/SRR9830005/SRR9830005.1
S.italica	Setaria italica landrace Si243	SRP216296	SAMN12252723	SRR9830004	ILLUMINA (HiSeq 2000)	PE	Leaf				RAD sequencing of Setaria italica landerace	https://sra-downloadb.be-md.ncbi.nlm.nih.gov/sos3/sra-pub-run-20/SRR9830004/SRR9830004.1
S.italica	Setaria italica landrace Si242	SRP216296	SAMN12252722	SRR9830003	ILLUMINA (HiSeq 2000)	PE	Leaf				RAD sequencing of Setaria italica landerace	https://sra-downloadb.be-md.ncbi.nlm.nih.gov/sos3/sra-pub-run-21/SRR9830003/SRR9830003.1
S.italica	Setaria italica landrace Si241	SRP216296	SAMN12252721	SRR9830002	ILLUMINA (HiSeq 2000)	PE	Leaf				RAD sequencing of Setaria italica landerace	https://sra-downloadb.be-md.ncbi.nlm.nih.gov/sos3/sra-pub-run-20/SRR9830002/SRR9830002.1
S.italica	Setaria italica landrace Si240	SRP216296	SAMN12252720	SRR9830056	ILLUMINA (HiSeq 2000)	PE	Leaf				RAD sequencing of Setaria italica landerace	https://sra-downloadb.be-md.ncbi.nlm.nih.gov/sos3/sra-pub-run-21/SRR9830056/SRR9830056.1
S.italica	Setaria italica landrace Si239	SRP216296	SAMN12252719	SRR9830057	ILLUMINA (HiSeq 2000)	PE	Leaf				RAD sequencing of Setaria italica landerace	https://sra-downloadb.be-md.ncbi.nlm.nih.gov/sos3/sra-pub-run-19/SRR9830057/SRR9830057.1
S.italica	Setaria italica landrace Si238	SRP216296	SAMN12252718	SRR9830055	ILLUMINA (HiSeq 2000)	PE	Leaf				RAD sequencing of Setaria italica landerace	https://sra-downloadb.be-md.ncbi.nlm.nih.gov/sos3/sra-pub-run-20/SRR9830055/SRR9830055.1
S.italica	Setaria italica landrace Si237	SRP216296	SAMN12252717	SRR9830363	ILLUMINA (HiSeq 2000)	PE	Leaf				RAD sequencing of Setaria italica landerace	https://sra-downloadb.be-md.ncbi.nlm.nih.gov/sos3/sra-pub-run-21/SRR9830363/SRR9830363.1
S.italica	Setaria italica landrace Si236	SRP216296	SAMN12252716	SRR9830360	ILLUMINA (HiSeq 2000)	PE	Leaf				RAD sequencing of Setaria italica landerace	https://sra-downloadb.be-md.ncbi.nlm.nih.gov/sos3/sra-pub-run-20/SRR9830360/SRR9830360.1
S.italica	Setaria italica landrace Si235	SRP216296	SAMN12252715	SRR9830361	ILLUMINA (HiSeq 2000)	PE	Leaf				RAD sequencing of Setaria italica landerace	https://sra-downloadb.be-md.ncbi.nlm.nih.gov/sos3/sra-pub-run-20/SRR9830361/SRR9830361.1
S.italica	Setaria italica landrace Si234	SRP216296	SAMN12252714	SRR9830358	ILLUMINA (HiSeq 2000)	PE	Leaf				RAD sequencing of Setaria italica landerace	https://sra-downloadb.be-md.ncbi.nlm.nih.gov/sos3/sra-pub-run-20/SRR9830358/SRR9830358.1
S.italica	Setaria italica landrace Si233	SRP216296	SAMN12252713	SRR9830359	ILLUMINA (HiSeq 2000)	PE	Leaf				RAD sequencing of Setaria italica landerace	https://sra-downloadb.be-md.ncbi.nlm.nih.gov/sos3/sra-pub-run-21/SRR9830359/SRR9830359.1
S.italica	Setaria italica landrace Si232	SRP216296	SAMN12252712	SRR9830133	ILLUMINA (HiSeq 2000)	PE	Leaf				RAD sequencing of Setaria italica landerace	https://sra-downloadb.be-md.ncbi.nlm.nih.gov/sos3/sra-pub-run-20/SRR9830133/SRR9830133.1
S.italica	Setaria italica landrace Si231	SRP216296	SAMN12252711	SRR9830000	ILLUMINA (HiSeq 2000)	PE	Leaf				RAD sequencing of Setaria italica landerace	https://sra-downloadb.be-md.ncbi.nlm.nih.gov/sos3/sra-pub-run-20/SRR9830000/SRR9830000.1
S.italica	Setaria italica landrace Si230	SRP216296	SAMN12252710	SRR9830022	ILLUMINA (HiSeq 2000)	PE	Leaf				RAD sequencing of Setaria italica landerace	https://sra-downloadb.be-md.ncbi.nlm.nih.gov/sos3/sra-pub-run-20/SRR9830022/SRR9830022.1
S.italica	Setaria italica landrace Si229	SRP216296	SAMN12252709	SRR9830021	ILLUMINA (HiSeq 2000)	PE	Leaf				RAD sequencing of Setaria italica landerace	https://sra-downloadb.be-md.ncbi.nlm.nih.gov/sos3/sra-pub-run-20/SRR9830021/SRR9830021.1
S.italica	Setaria italica landrace Si228	SRP216296	SAMN12252708	SRR9830008	ILLUMINA (HiSeq 2000)	PE	Leaf				RAD sequencing of Setaria italica landerace	https://sra-downloadb.be-md.ncbi.nlm.nih.gov/sos3/sra-pub-run-21/SRR9830008/SRR9830008.1
S.italica	Setaria italica landrace Si227	SRP216296	SAMN12252707	SRR9830079	ILLUMINA (HiSeq 2000)	PE	Leaf				RAD sequencing of Setaria italica landerace	https://sra-downloadb.be-md.ncbi.nlm.nih.gov/sos3/sra-pub-run-20/SRR9830079/SRR9830079.1
S.italica	Setaria italica landrace Si226	SRP216296	SAMN12252706	SRR9829997	ILLUMINA (HiSeq 2000)	PE	Leaf				RAD sequencing of Setaria italica landerace	https://sra-downloadb.be-md.ncbi.nlm.nih.gov/sos3/sra-pub-run-21/SRR9829997/SRR9829997.1
S.italica	Setaria italica landrace Si225	SRP216296	SAMN12252705	SRR9829996	ILLUMINA (HiSeq 2000)	PE	Leaf				RAD sequencing of Setaria italica landerace	https://sra-downloadb.be-md.ncbi.nlm.nih.gov/sos3/sra-pub-run-20/SRR9829996/SRR9829996.1
S.italica	Setaria italica landrace Si224	SRP216296	SAMN12252704	SRR9830485	ILLUMINA (HiSeq 2000)	PE	Leaf				RAD sequencing of Setaria italica landerace	https://sra-downloadb.be-md.ncbi.nlm.nih.gov/sos3/sra-pub-run-20/SRR9830485/SRR9830485.1
S.italica	Setaria italica landrace Si223	SRP216296	SAMN12252703	SRR9830484	ILLUMINA (HiSeq 2000)	PE	Leaf				RAD sequencing of Setaria italica landerace	https://sra-downloadb.be-md.ncbi.nlm.nih.gov/sos3/sra-pub-run-20/SRR9830484/SRR9830484.1
S.italica	Setaria italica landrace Si222	SRP216296	SAMN12252702	SRR9829993	ILLUMINA (HiSeq 2000)	PE	Leaf				RAD sequencing of Setaria italica landerace	https://sra-downloadb.be-md.ncbi.nlm.nih.gov/sos3/sra-pub-run-19/SRR9829993/SRR9829993.1
S.italica	Setaria italica landrace Si221	SRP216296	SAMN12252701	SRR9830486	ILLUMINA (HiSeq 2000)	PE	Leaf				RAD sequencing of Setaria italica landerace	https://sra-downloadb.be-md.ncbi.nlm.nih.gov/sos3/sra-pub-run-19/SRR9830486/SRR9830486.1
S.italica	Setaria italica landrace Si220	SRP216296	SAMN12252700	SRR9830385	ILLUMINA (HiSeq 2000)	PE	Leaf				RAD sequencing of Setaria italica landerace	https://sra-downloadb.be-md.ncbi.nlm.nih.gov/sos3/sra-pub-run-20/SRR9830385/SRR9830385.1
S.italica	Setaria italica landrace Si219	SRP216296	SAMN12252699	SRR9830387	ILLUMINA (HiSeq 2000)	PE	Leaf				RAD sequencing of Setaria italica landerace	https://sra-downloadb.be-md.ncbi.nlm.nih.gov/sos3/sra-pub-run-20/SRR9830387/SRR9830387.1
S.italica	Setaria italica landrace Si218	SRP216296	SAMN12252698	SRR9830394	ILLUMINA (HiSeq 2000)	PE	Leaf				RAD sequencing of Setaria italica landerace	https://sra-downloadb.be-md.ncbi.nlm.nih.gov/sos3/sra-pub-run-19/SRR9830394/SRR9830394.1
S.italica	Setaria italica landrace Si217	SRP216296	SAMN12252697	SRR9830395	ILLUMINA (HiSeq 2000)	PE	Leaf				RAD sequencing of Setaria italica landerace	https://sra-downloadb.be-md.ncbi.nlm.nih.gov/sos3/sra-pub-run-19/SRR9830395/SRR9830395.1
S.italica	Setaria italica landrace Si216	SRP216296	SAMN12252696	SRR9830396	ILLUMINA (HiSeq 2000)	PE	Leaf				RAD sequencing of Setaria italica landerace	https://sra-downloadb.be-md.ncbi.nlm.nih.gov/sos3/sra-pub-run-19/SRR9830396/SRR9830396.1
S.italica	Setaria italica landrace Si215	SRP216296	SAMN12252695	SRR9830397	ILLUMINA (HiSeq 2000)	PE	Leaf				RAD sequencing of Setaria italica landerace	https://sra-downloadb.be-md.ncbi.nlm.nih.gov/sos3/sra-pub-run-19/SRR9830397/SRR9830397.1
S.italica	Setaria italica landrace Si214	SRP216296	SAMN12252694	SRR9830398	ILLUMINA (HiSeq 2000)	PE	Leaf				RAD sequencing of Setaria italica landerace	https://sra-downloadb.be-md.ncbi.nlm.nih.gov/sos3/sra-pub-run-21/SRR9830398/SRR9830398.1
S.italica	Setaria italica landrace Si213	SRP216296	SAMN12252693	SRR9830399	ILLUMINA (HiSeq 2000)	PE	Leaf				RAD sequencing of Setaria italica landerace	https://sra-downloadb.be-md.ncbi.nlm.nih.gov/sos3/sra-pub-run-21/SRR9830399/SRR9830399.1
S.italica	Setaria italica landrace Si212	SRP216296	SAMN12252692	SRR9830400	ILLUMINA (HiSeq 2000)	PE	Leaf				RAD sequencing of Setaria italica landerace	https://sra-downloadb.be-md.ncbi.nlm.nih.gov/sos3/sra-pub-run-19/SRR9830400/SRR9830400.1
S.italica	Setaria italica landrace Si211	SRP216296	SAMN12252691	SRR9830379	ILLUMINA (HiSeq 2000)	PE	Leaf				RAD sequencing of Setaria italica landerace	https://sra-downloadb.be-md.ncbi.nlm.nih.gov/sos3/sra-pub-run-19/SRR9830379/SRR9830379.1
S.italica	Setaria italica landrace Si210	SRP216296	SAMN12252690	SRR9830026	ILLUMINA (HiSeq 2000)	PE	Leaf				RAD sequencing of Setaria italica landerace	https://sra-downloadb.be-md.ncbi.nlm.nih.gov/sos3/sra-pub-run-19/SRR9830026/SRR9830026.1
S.italica	Setaria italica landrace Si209	SRP216296	SAMN12252689	SRR9830025	ILLUMINA (HiSeq 2000)	PE	Leaf				RAD sequencing of Setaria italica landerace	https://sra-downloadb.be-md.ncbi.nlm.nih.gov/sos3/sra-pub-run-20/SRR9830025/SRR9830025.1
S.italica	Setaria italica landrace Si208	SRP216296	SAMN12252688	SRR9830116	ILLUMINA (HiSeq 2000)	PE	Leaf				RAD sequencing of Setaria italica landerace	https://sra-downloadb.be-md.ncbi.nlm.nih.gov/sos3/sra-pub-run-20/SRR9830116/SRR9830116.1
S.italica	Setaria italica landrace Si207	SRP216296	SAMN12252687	SRR9830115	ILLUMINA (HiSeq 2000)	PE	Leaf				RAD sequencing of Setaria italica landerace	https://sra-downloadb.be-md.ncbi.nlm.nih.gov/sos3/sra-pub-run-21/SRR9830115/SRR9830115.1
S.italica	Setaria italica landrace Si206	SRP216296	SAMN12252686	SRR9830038	ILLUMINA (HiSeq 2000)	PE	Leaf				RAD sequencing of Setaria italica landerace	https://sra-downloadb.be-md.ncbi.nlm.nih.gov/sos3/sra-pub-run-21/SRR9830038/SRR9830038.1
S.italica	Setaria italica landrace Si205	SRP216296	SAMN12252685	SRR9830037	ILLUMINA (HiSeq 2000)	PE	Leaf				RAD sequencing of Setaria italica landerace	https://sra-downloadb.be-md.ncbi.nlm.nih.gov/sos3/sra-pub-run-19/SRR9830037/SRR9830037.1
S.italica	Setaria italica landrace Si204	SRP216296	SAMN12252684	SRR9830036	ILLUMINA (HiSeq 2000)	PE	Leaf				RAD sequencing of Setaria italica landerace	https://sra-downloadb.be-md.ncbi.nlm.nih.gov/sos3/sra-pub-run-21/SRR9830036/SRR9830036.1
S.italica	Setaria italica landrace Si203	SRP216296	SAMN12252683	SRR9830035	ILLUMINA (HiSeq 2000)	PE	Leaf				RAD sequencing of Setaria italica landerace	https://sra-downloadb.be-md.ncbi.nlm.nih.gov/sos3/sra-pub-run-20/SRR9830035/SRR9830035.1
S.italica	Setaria italica landrace Si202	SRP216296	SAMN12252682	SRR9830034	ILLUMINA (HiSeq 2000)	PE	Leaf				RAD sequencing of Setaria italica landerace	https://sra-downloadb.be-md.ncbi.nlm.nih.gov/sos3/sra-pub-run-19/SRR9830034/SRR9830034.1
S.italica	Setaria italica landrace Si201	SRP216296	SAMN12252681	SRR9830033	ILLUMINA (HiSeq 2000)	PE	Leaf				RAD sequencing of Setaria italica landerace	https://sra-downloadb.be-md.ncbi.nlm.nih.gov/sos3/sra-pub-run-20/SRR9830033/SRR9830033.1
S.italica	Setaria italica landrace Si200	SRP216296	SAMN12252680	SRR9830344	ILLUMINA (HiSeq 2000)	PE	Leaf				RAD sequencing of Setaria italica landerace	https://sra-downloadb.be-md.ncbi.nlm.nih.gov/sos3/sra-pub-run-20/SRR9830344/SRR9830344.1
S.italica	Setaria italica landrace Si199	SRP216296	SAMN12252679	SRR9830343	ILLUMINA (HiSeq 2000)	PE	Leaf				RAD sequencing of Setaria italica landerace	https://sra-downloadb.be-md.ncbi.nlm.nih.gov/sos3/sra-pub-run-20/SRR9830343/SRR9830343.1
S.italica	Setaria italica landrace Si198	SRP216296	SAMN12252678	SRR9830348	ILLUMINA (HiSeq 2000)	PE	Leaf				RAD sequencing of Setaria italica landerace	https://sra-downloadb.be-md.ncbi.nlm.nih.gov/sos3/sra-pub-run-20/SRR9830348/SRR9830348.1
S.italica	Setaria italica landrace Si197	SRP216296	SAMN12252677	SRR9830347	ILLUMINA (HiSeq 2000)	PE	Leaf				RAD sequencing of Setaria italica landerace	https://sra-downloadb.be-md.ncbi.nlm.nih.gov/sos3/sra-pub-run-21/SRR9830347/SRR9830347.1
S.italica	Setaria italica landrace Si196	SRP216296	SAMN12252676	SRR9830346	ILLUMINA (HiSeq 2000)	PE	Leaf				RAD sequencing of Setaria italica landerace	https://sra-downloadb.be-md.ncbi.nlm.nih.gov/sos3/sra-pub-run-19/SRR9830346/SRR9830346.1
S.italica	Setaria italica landrace Si195	SRP216296	SAMN12252675	SRR9830345	ILLUMINA (HiSeq 2000)	PE	Leaf				RAD sequencing of Setaria italica landerace	https://sra-downloadb.be-md.ncbi.nlm.nih.gov/sos3/sra-pub-run-20/SRR9830345/SRR9830345.1
S.italica	Setaria italica landrace Si194	SRP216296	SAMN12252674	SRR9830352	ILLUMINA (HiSeq 2000)	PE	Leaf				RAD sequencing of Setaria italica landerace	https://sra-downloadb.be-md.ncbi.nlm.nih.gov/sos3/sra-pub-run-21/SRR9830352/SRR9830352.1
S.italica	Setaria italica landrace Si193	SRP216296	SAMN12252673	SRR9830351	ILLUMINA (HiSeq 2000)	PE	Leaf				RAD sequencing of Setaria italica landerace	https://sra-downloadb.be-md.ncbi.nlm.nih.gov/sos3/sra-pub-run-21/SRR9830351/SRR9830351.1
S.italica	Setaria italica landrace Si192	SRP216296	SAMN12252672	SRR9830350	ILLUMINA (HiSeq 2000)	PE	Leaf				RAD sequencing of Setaria italica landerace	https://sra-downloadb.be-md.ncbi.nlm.nih.gov/sos3/sra-pub-run-20/SRR9830350/SRR9830350.1
S.italica	Setaria italica landrace Si191	SRP216296	SAMN12252671	SRR9830349	ILLUMINA (HiSeq 2000)	PE	Leaf				RAD sequencing of Setaria italica landerace	https://sra-downloadb.be-md.ncbi.nlm.nih.gov/sos3/sra-pub-run-21/SRR9830349/SRR9830349.1
S.italica	Setaria italica landrace Si190	SRP216296	SAMN12252670	SRR9830196	ILLUMINA (HiSeq 2000)	PE	Leaf				RAD sequencing of Setaria italica landerace	https://sra-downloadb.be-md.ncbi.nlm.nih.gov/sos3/sra-pub-run-20/SRR9830196/SRR9830196.1
S.italica	Setaria italica landrace Si189	SRP216296	SAMN12252669	SRR9830197	ILLUMINA (HiSeq 2000)	PE	Leaf				RAD sequencing of Setaria italica landerace	https://sra-downloadb.be-md.ncbi.nlm.nih.gov/sos3/sra-pub-run-20/SRR9830197/SRR9830197.1
S.italica	Setaria italica landrace Si188	SRP216296	SAMN12252668	SRR9830202	ILLUMINA (HiSeq 2000)	PE	Leaf				RAD sequencing of Setaria italica landerace	https://sra-downloadb.be-md.ncbi.nlm.nih.gov/sos3/sra-pub-run-20/SRR9830202/SRR9830202.1
S.italica	Setaria italica landrace Si187	SRP216296	SAMN12252667	SRR9830203	ILLUMINA (HiSeq 2000)	PE	Leaf				RAD sequencing of Setaria italica landerace	https://sra-downloadb.be-md.ncbi.nlm.nih.gov/sos3/sra-pub-run-19/SRR9830203/SRR9830203.1
S.italica	Setaria italica landrace Si186	SRP216296	SAMN12252666	SRR9830204	ILLUMINA (HiSeq 2000)	PE	Leaf				RAD sequencing of Setaria italica landerace	https://sra-downloadb.be-md.ncbi.nlm.nih.gov/sos3/sra-pub-run-21/SRR9830204/SRR9830204.1
S.italica	Setaria italica landrace Si185	SRP216296	SAMN12252665	SRR9830205	ILLUMINA (HiSeq 2000)	PE	Leaf				RAD sequencing of Setaria italica landerace	https://sra-downloadb.be-md.ncbi.nlm.nih.gov/sos3/sra-pub-run-20/SRR9830205/SRR9830205.1
S.italica	Setaria italica landrace Si184	SRP216296	SAMN12252664	SRR9830198	ILLUMINA (HiSeq 2000)	PE	Leaf				RAD sequencing of Setaria italica landerace	https://sra-downloadb.be-md.ncbi.nlm.nih.gov/sos3/sra-pub-run-20/SRR9830198/SRR9830198.1
S.italica	Setaria italica landrace Si183	SRP216296	SAMN12252663	SRR9830199	ILLUMINA (HiSeq 2000)	PE	Leaf				RAD sequencing of Setaria italica landerace	https://sra-downloadb.be-md.ncbi.nlm.nih.gov/sos3/sra-pub-run-19/SRR9830199/SRR9830199.1
S.italica	Setaria italica landrace Si182	SRP216296	SAMN12252662	SRR9830200	ILLUMINA (HiSeq 2000)	PE	Leaf				RAD sequencing of Setaria italica landerace	https://sra-downloadb.be-md.ncbi.nlm.nih.gov/sos3/sra-pub-run-20/SRR9830200/SRR9830200.1
S.italica	Setaria italica landrace Si181	SRP216296	SAMN12252661	SRR9830201	ILLUMINA (HiSeq 2000)	PE	Leaf				RAD sequencing of Setaria italica landerace	https://sra-downloadb.be-md.ncbi.nlm.nih.gov/sos3/sra-pub-run-21/SRR9830201/SRR9830201.1
S.italica	Setaria italica landrace Si180	SRP216296	SAMN12252660	SRR9830175	ILLUMINA (HiSeq 2000)	PE	Leaf				RAD sequencing of Setaria italica landerace	https://sra-downloadb.be-md.ncbi.nlm.nih.gov/sos3/sra-pub-run-20/SRR9830175/SRR9830175.1
S.italica	Setaria italica landrace Si179	SRP216296	SAMN12252659	SRR9830174	ILLUMINA (HiSeq 2000)	PE	Leaf				RAD sequencing of Setaria italica landerace	https://sra-downloadb.be-md.ncbi.nlm.nih.gov/sos3/sra-pub-run-19/SRR9830174/SRR9830174.1
S.italica	Setaria italica landrace Si178	SRP216296	SAMN12252658	SRR9830169	ILLUMINA (HiSeq 2000)	PE	Leaf				RAD sequencing of Setaria italica landerace	https://sra-downloadb.be-md.ncbi.nlm.nih.gov/sos3/sra-pub-run-21/SRR9830169/SRR9830169.1
S.italica	Setaria italica landrace Si177	SRP216296	SAMN12252657	SRR9830168	ILLUMINA (HiSeq 2000)	PE	Leaf				RAD sequencing of Setaria italica landerace	https://sra-downloadb.be-md.ncbi.nlm.nih.gov/sos3/sra-pub-run-19/SRR9830168/SRR9830168.1
S.italica	Setaria italica landrace Si176	SRP216296	SAMN12252656	SRR9830171	ILLUMINA (HiSeq 2000)	PE	Leaf				RAD sequencing of Setaria italica landerace	https://sra-downloadb.be-md.ncbi.nlm.nih.gov/sos3/sra-pub-run-20/SRR9830171/SRR9830171.1
S.italica	Setaria italica landrace Si175	SRP216296	SAMN12252655	SRR9830170	ILLUMINA (HiSeq 2000)	PE	Leaf				RAD sequencing of Setaria italica landerace	https://sra-downloadb.be-md.ncbi.nlm.nih.gov/sos3/sra-pub-run-19/SRR9830170/SRR9830170.1
S.italica	Setaria italica landrace Si174	SRP216296	SAMN12252654	SRR9830165	ILLUMINA (HiSeq 2000)	PE	Leaf				RAD sequencing of Setaria italica landerace	https://sra-downloadb.be-md.ncbi.nlm.nih.gov/sos3/sra-pub-run-21/SRR9830165/SRR9830165.1
S.italica	Setaria italica landrace Si173	SRP216296	SAMN12252653	SRR9830164	ILLUMINA (HiSeq 2000)	PE	Leaf				RAD sequencing of Setaria italica landerace	https://sra-downloadb.be-md.ncbi.nlm.nih.gov/sos3/sra-pub-run-20/SRR9830164/SRR9830164.1
S.italica	Setaria italica landrace Si172	SRP216296	SAMN12252652	SRR9830167	ILLUMINA (HiSeq 2000)	PE	Leaf				RAD sequencing of Setaria italica landerace	https://sra-downloadb.be-md.ncbi.nlm.nih.gov/sos3/sra-pub-run-20/SRR9830167/SRR9830167.1
S.italica	Setaria italica landrace Si171	SRP216296	SAMN12252651	SRR9830166	ILLUMINA (HiSeq 2000)	PE	Leaf				RAD sequencing of Setaria italica landerace	https://sra-downloadb.be-md.ncbi.nlm.nih.gov/sos3/sra-pub-run-21/SRR9830166/SRR9830166.1
S.italica	Setaria italica landrace Si170	SRP216296	SAMN12252650	SRR9830479	ILLUMINA (HiSeq 2000)	PE	Leaf				RAD sequencing of Setaria italica landerace	https://sra-downloadb.be-md.ncbi.nlm.nih.gov/sos3/sra-pub-run-21/SRR9830479/SRR9830479.1
S.italica	Setaria italica landrace Si169	SRP216296	SAMN12252649	SRR9830481	ILLUMINA (HiSeq 2000)	PE	Leaf				RAD sequencing of Setaria italica landerace	https://sra-downloadb.be-md.ncbi.nlm.nih.gov/sos3/sra-pub-run-19/SRR9830481/SRR9830481.1
S.italica	Setaria italica landrace Si168	SRP216296	SAMN12252648	SRR9830031	ILLUMINA (HiSeq 2000)	PE	Leaf				RAD sequencing of Setaria italica landerace	https://sra-downloadb.be-md.ncbi.nlm.nih.gov/sos3/sra-pub-run-19/SRR9830031/SRR9830031.1
S.italica	Setaria italica landrace Si167	SRP216296	SAMN12252647	SRR9830032	ILLUMINA (HiSeq 2000)	PE	Leaf				RAD sequencing of Setaria italica landerace	https://sra-downloadb.be-md.ncbi.nlm.nih.gov/sos3/sra-pub-run-21/SRR9830032/SRR9830032.1
S.italica	Setaria italica landrace Si166	SRP216296	SAMN12252646	SRR9830029	ILLUMINA (HiSeq 2000)	PE	Leaf				RAD sequencing of Setaria italica landerace	https://sra-downloadb.be-md.ncbi.nlm.nih.gov/sos3/sra-pub-run-20/SRR9830029/SRR9830029.1
S.italica	Setaria italica landrace Si165	SRP216296	SAMN12252645	SRR9830030	ILLUMINA (HiSeq 2000)	PE	Leaf				RAD sequencing of Setaria italica landerace	https://sra-downloadb.be-md.ncbi.nlm.nih.gov/sos3/sra-pub-run-20/SRR9830030/SRR9830030.1
S.italica	Setaria italica landrace Si164	SRP216296	SAMN12252644	SRR9830027	ILLUMINA (HiSeq 2000)	PE	Leaf				RAD sequencing of Setaria italica landerace	https://sra-downloadb.be-md.ncbi.nlm.nih.gov/sos3/sra-pub-run-19/SRR9830027/SRR9830027.1
S.italica	Setaria italica landrace Si163	SRP216296	SAMN12252643	SRR9830028	ILLUMINA (HiSeq 2000)	PE	Leaf				RAD sequencing of Setaria italica landerace	https://sra-downloadb.be-md.ncbi.nlm.nih.gov/sos3/sra-pub-run-20/SRR9830028/SRR9830028.1
S.italica	Setaria italica landrace Si162	SRP216296	SAMN12252642	SRR9830473	ILLUMINA (HiSeq 2000)	PE	Leaf				RAD sequencing of Setaria italica landerace	https://sra-downloadb.be-md.ncbi.nlm.nih.gov/sos3/sra-pub-run-19/SRR9830473/SRR9830473.1
S.italica	Setaria italica landrace Si161	SRP216296	SAMN12252641	SRR9830475	ILLUMINA (HiSeq 2000)	PE	Leaf				RAD sequencing of Setaria italica landerace	https://sra-downloadb.be-md.ncbi.nlm.nih.gov/sos3/sra-pub-run-19/SRR9830475/SRR9830475.1
S.italica	Setaria italica landrace Si160	SRP216296	SAMN12252640	SRR9830302	ILLUMINA (HiSeq 2000)	PE	Leaf				RAD sequencing of Setaria italica landerace	https://sra-downloadb.be-md.ncbi.nlm.nih.gov/sos3/sra-pub-run-20/SRR9830302/SRR9830302.1
S.italica	Setaria italica landrace Si159	SRP216296	SAMN12252639	SRR9830301	ILLUMINA (HiSeq 2000)	PE	Leaf				RAD sequencing of Setaria italica landerace	https://sra-downloadb.be-md.ncbi.nlm.nih.gov/sos3/sra-pub-run-19/SRR9830301/SRR9830301.1
S.italica	Setaria italica landrace Si158	SRP216296	SAMN12252638	SRR9830316	ILLUMINA (HiSeq 2000)	PE	Leaf				RAD sequencing of Setaria italica landerace	https://sra-downloadb.be-md.ncbi.nlm.nih.gov/sos3/sra-pub-run-19/SRR9830316/SRR9830316.1
S.italica	Setaria italica landrace Si157	SRP216296	SAMN12252637	SRR9830315	ILLUMINA (HiSeq 2000)	PE	Leaf				RAD sequencing of Setaria italica landerace	https://sra-downloadb.be-md.ncbi.nlm.nih.gov/sos3/sra-pub-run-21/SRR9830315/SRR9830315.1
S.italica	Setaria italica landrace Si156	SRP216296	SAMN12252636	SRR9830314	ILLUMINA (HiSeq 2000)	PE	Leaf				RAD sequencing of Setaria italica landerace	https://sra-downloadb.be-md.ncbi.nlm.nih.gov/sos3/sra-pub-run-20/SRR9830314/SRR9830314.1
S.italica	Setaria italica landrace Si155	SRP216296	SAMN12252635	SRR9830313	ILLUMINA (HiSeq 2000)	PE	Leaf				RAD sequencing of Setaria italica landerace	https://sra-downloadb.be-md.ncbi.nlm.nih.gov/sos3/sra-pub-run-20/SRR9830313/SRR9830313.1
S.italica	Setaria italica landrace Si154	SRP216296	SAMN12252634	SRR9830312	ILLUMINA (HiSeq 2000)	PE	Leaf				RAD sequencing of Setaria italica landerace	https://sra-downloadb.be-md.ncbi.nlm.nih.gov/sos3/sra-pub-run-20/SRR9830312/SRR9830312.1
S.italica	Setaria italica landrace Si153	SRP216296	SAMN12252633	SRR9830311	ILLUMINA (HiSeq 2000)	PE	Leaf				RAD sequencing of Setaria italica landerace	https://sra-downloadb.be-md.ncbi.nlm.nih.gov/sos3/sra-pub-run-19/SRR9830311/SRR9830311.1
S.italica	Setaria italica landrace Si152	SRP216296	SAMN12252632	SRR9830310	ILLUMINA (HiSeq 2000)	PE	Leaf				RAD sequencing of Setaria italica landerace	https://sra-downloadb.be-md.ncbi.nlm.nih.gov/sos3/sra-pub-run-19/SRR9830310/SRR9830310.1
S.italica	Setaria italica landrace Si151	SRP216296	SAMN12252631	SRR9830309	ILLUMINA (HiSeq 2000)	PE	Leaf				RAD sequencing of Setaria italica landerace	https://sra-downloadb.be-md.ncbi.nlm.nih.gov/sos3/sra-pub-run-19/SRR9830309/SRR9830309.1
S.italica	Setaria italica landrace Si150	SRP216296	SAMN12252630	SRR9830315	ILLUMINA (HiSeq 2000)	PE	Leaf				RAD sequencing of Setaria italica landerace	https://sra-downloadb.be-md.ncbi.nlm.nih.gov/sos3/sra-pub-run-19/SRR9830105/SRR9830105.1
S.italica	Setaria italica landrace Si149	SRP216296	SAMN12252629	SRR9830316	ILLUMINA (HiSeq 2000)	PE	Leaf				RAD sequencing of Setaria italica landerace	https://sra-downloadb.be-md.ncbi.nlm.nih.gov/sos3/sra-pub-run-21/SRR9830106/SRR9830106.1
S.italica	Setaria italica landrace Si148	SRP216296	SAMN12252628	SRR9830091	ILLUMINA (HiSeq 2000)	PE	Leaf				RAD sequencing of Setaria italica landerace	https://sra-downloadb.be-md.ncbi.nlm.nih.gov/sos3/sra-pub-run-21/SRR9830091/SRR9830091.1
S.italica	Setaria italica landrace Si147	SRP216296	SAMN12252627	SRR9830092	ILLUMINA (HiSeq 2000)	PE	Leaf				RAD sequencing of Setaria italica landerace	https://sra-downloadb.be-md.ncbi.nlm.nih.gov/sos3/sra-pub-run-19/SRR9830092/SRR9830092.1
S.italica	Setaria italica landrace Si146	SRP216296	SAMN12252626	SRR9830093	ILLUMINA (HiSeq 2000)	PE	Leaf				RAD sequencing of Setaria italica landerace	https://sra-downloadb.be-md.ncbi.nlm.nih.gov/sos3/sra-pub-run-21/SRR9830093/SRR9830093.1
S.italica	Setaria italica landrace Si145	SRP216296	SAMN12252625	SRR9830094	ILLUMINA (HiSeq 2000)	PE	Leaf				RAD sequencing of Setaria italica landerace	https://sra-downloadb.be-md.ncbi.nlm.nih.gov/sos3/sra-pub-run-19/SRR9830094/SRR9830094.1
S.italica	Setaria italica landrace Si144	SRP216296	SAMN12252624	SRR9830095	ILLUMINA (HiSeq 2000)	PE	Leaf				RAD sequencing of Setaria italica landerace	https://sra-downloadb.be-md.ncbi.nlm.nih.gov/sos3/sra-pub-run-21/SRR9830095/SRR9830095.1
S.italica	Setaria italica landrace Si143	SRP216296	SAMN12252623	SRR9830096	ILLUMINA (HiSeq 2000)	PE	Leaf				RAD sequencing of Setaria italica landerace	https://sra-downloadb.be-md.ncbi.nlm.nih.gov/sos3/sra-pub-run-19/SRR9830096/SRR9830096.1
S.italica	Setaria italica landrace Si142	SRP216296	SAMN12252622	SRR9830097	ILLUMINA (HiSeq 2000)	PE	Leaf				RAD sequencing of Setaria italica landerace	https://sra-downloadb.be-md.ncbi.nlm.nih.gov/sos3/sra-pub-run-19/SRR9830097/SRR9830097.1
S.italica	Setaria italica landrace Si141	SRP216296	SAMN12252621	SRR9830098	ILLUMINA (HiSeq 2000)	PE	Leaf				RAD sequencing of Setaria italica landerace	https://sra-downloadb.be-md.ncbi.nlm.nih.gov/sos3/sra-pub-run-20/SRR9830098/SRR9830098.1
S.italica	Setaria italica landrace Si140	SRP216296	SAMN12252620	SRR9830059	ILLUMINA (HiSeq 2000)	PE	Leaf				RAD sequencing of Setaria italica landerace	https://sra-downloadb.be-md.ncbi.nlm.nih.gov/sos3/sra-pub-run-20/SRR9830059/SRR9830059.1
S.italica	Setaria italica landrace Si139	SRP216296	SAMN12252619	SRR9830058	ILLUMINA (HiSeq 2000)	PE	Leaf				RAD sequencing of Setaria italica landerace	https://sra-downloadb.be-md.ncbi.nlm.nih.gov/sos3/sra-pub-run-19/SRR9830058/SRR9830058.1
S.italica	Setaria italica landrace Si138	SRP216296	SAMN12252618	SRR9830061	ILLUMINA (HiSeq 2000)	PE	Leaf				RAD sequencing of Setaria italica landerace	https://sra-downloadb.be-md.ncbi.nlm.nih.gov/sos3/sra-pub-run-19/SRR9830061/SRR9830061.1
S.italica	Setaria italica landrace Si137	SRP216296	SAMN12252617	SRR9830060	ILLUMINA (HiSeq 2000)	PE	Leaf				RAD sequencing of Setaria italica landerace	https://sra-downloadb.be-md.ncbi.nlm.nih.gov/sos3/sra-pub-run-21/SRR9830060/SRR9830060.1
S.italica	Setaria italica landrace Si136	SRP216296	SAMN12252616	SRR9830063	ILLUMINA (HiSeq 2000)	PE	Leaf				RAD sequencing of Setaria italica landerace	https://sra-downloadb.be-md.ncbi.nlm.nih.gov/sos3/sra-pub-run-19/SRR9830063/SRR9830063.1
S.italica	Setaria italica landrace Si135	SRP216296	SAMN12252615	SRR9830062	ILLUMINA (HiSeq 2000)	PE	Leaf				RAD sequencing of Setaria italica landerace	https://sra-downloadb.be-md.ncbi.nlm.nih.gov/sos3/sra-pub-run-19/SRR9830062/SRR9830062.1
S.italica	Setaria italica landrace Si134	SRP216296	SAMN12252614	SRR9830065	ILLUMINA (HiSeq 2000)	PE	Leaf				RAD sequencing of Setaria italica landerace	https://sra-downloadb.be-md.ncbi.nlm.nih.gov/sos3/sra-pub-run-21/SRR9830065/SRR9830065.1
S.italica	Setaria italica landrace Si133	SRP216296	SAMN12252613	SRR9830064	ILLUMINA (HiSeq 2000)	PE	Leaf				RAD sequencing of Setaria italica landerace	https://sra-downloadb.be-md.ncbi.nlm.nih.gov/sos3/sra-pub-run-20/SRR9830064/SRR9830064.1
S.italica	Setaria italica landrace Si132	SRP216296	SAMN12252612	SRR9830067	ILLUMINA (HiSeq 2000)	PE	Leaf				RAD sequencing of Setaria italica landerace	https://sra-downloadb.be-md.ncbi.nlm.nih.gov/sos3/sra-pub-run-21/SRR9830067/SRR9830067.1
S.italica	Setaria italica landrace Si131	SRP216296	SAMN12252611	SRR9830066	ILLUMINA (HiSeq 2000)	PE	Leaf				RAD sequencing of Setaria italica landerace	https://sra-downloadb.be-md.ncbi.nlm.nih.gov/sos3/sra-pub-run-21/SRR9830066/SRR9830066.1
S.italica	Setaria italica landrace Si130	SRP216296	SAMN12252610	SRR9830422	ILLUMINA (HiSeq 2000)	PE	Leaf				RAD sequencing of Setaria italica landerace	https://sra-downloadb.be-md.ncbi.nlm.nih.gov/sos3/sra-pub-run-19/SRR9830422/SRR9830422.1
S.italica	Setaria italica landrace Si129	SRP216296	SAMN12252609	SRR9830423	ILLUMINA (HiSeq 2000)	PE	Leaf				RAD sequencing of Setaria italica landerace	https://sra-downloadb.be-md.ncbi.nlm.nih.gov/sos3/sra-pub-run-21/SRR9830423/SRR9830423.1
S.italica	Setaria italica landrace Si128	SRP216296	SAMN12252608	SRR9830428	ILLUMINA (HiSeq 2000)	PE	Leaf				RAD sequencing of Setaria italica landerace	https://sra-downloadb.be-md.ncbi.nlm.nih.gov/sos3/sra-pub-run-21/SRR9830428/SRR9830428.1
S.italica	Setaria italica landrace Si127	SRP216296	SAMN12252607	SRR9830429	ILLUMINA (HiSeq 2000)	PE	Leaf				RAD sequencing of Setaria italica landerace	https://sra-downloadb.be-md.ncbi.nlm.nih.gov/sos3/sra-pub-run-20/SRR9830429/SRR9830429.1
S.italica	Setaria italica landrace Si126	SRP216296	SAMN12252606	SRR9830426	ILLUMINA (HiSeq 2000)	PE	Leaf				RAD sequencing of Setaria italica landerace	https://sra-downloadb.be-md.ncbi.nlm.nih.gov/sos3/sra-pub-run-19/SRR9830426/SRR9830426.1
S.italica	Setaria italica landrace Si125	SRP216296	SAMN12252605	SRR9830427	ILLUMINA (HiSeq 2000)	PE	Leaf				RAD sequencing of Setaria italica landerace	https://sra-downloadb.be-md.ncbi.nlm.nih.gov/sos3/sra-pub-run-21/SRR9830427/SRR9830427.1
S.italica	Setaria italica landrace Si124	SRP216296	SAMN12252604	SRR9830432	ILLUMINA (HiSeq 2000)	PE	Leaf				RAD sequencing of Setaria italica landerace	https://sra-downloadb.be-md.ncbi.nlm.nih.gov/sos3/sra-pub-run-20/SRR9830432/SRR9830432.1
S.italica	Setaria italica landrace Si123	SRP216296	SAMN12252603	SRR9830433	ILLUMINA (HiSeq 2000)	PE	Leaf				RAD sequencing of Setaria italica landerace	https://sra-downloadb.be-md.ncbi.nlm.nih.gov/sos3/sra-pub-run-19/SRR9830433/SRR9830433.1
S.italica	Setaria italica landrace Si122	SRP216296	SAMN12252602	SRR9830430	ILLUMINA (HiSeq 2000)	PE	Leaf				RAD sequencing of Setaria italica landerace	https://sra-downloadb.be-md.ncbi.nlm.nih.gov/sos3/sra-pub-run-20/SRR9830430/SRR9830430.1
S.italica	Setaria italica landrace Si121	SRP216296	SAMN12252601	SRR9830431	ILLUMINA (HiSeq 2000)	PE	Leaf				RAD sequencing of Setaria italica landerace	https://sra-downloadb.be-md.ncbi.nlm.nih.gov/sos3/sra-pub-run-21/SRR9830431/SRR9830431.1
S.italica	Setaria italica landrace Si120	SRP216296	SAMN12252600	SRR9830193	ILLUMINA (HiSeq 2000)	PE	Leaf				RAD sequencing of Setaria italica landerace	https://sra-downloadb.be-md.ncbi.nlm.nih.gov/sos3/sra-pub-run-20/SRR9830193/SRR9830193.1
S.italica	Setaria italica landrace Si119	SRP216296	SAMN12252599	SRR9830192	ILLUMINA (HiSeq 2000)	PE	Leaf				RAD sequencing of Setaria italica landerace	https://sra-downloadb.be-md.ncbi.nlm.nih.gov/sos3/sra-pub-run-20/SRR9830192/SRR9830192.1
S.italica	Setaria italica landrace Si118	SRP216296	SAMN12252598	SRR9830147	ILLUMINA (HiSeq 2000)	PE	Leaf				RAD sequencing of Setaria italica landerace	https://sra-downloadb.be-md.ncbi.nlm.nih.gov/sos3/sra-pub-run-21/SRR9830147/SRR9830147.1
S.italica	Setaria italica landrace Si117	SRP216296	SAMN12252597	SRR9830146	ILLUMINA (HiSeq 2000)	PE	Leaf				RAD sequencing of Setaria italica landerace	https://sra-downloadb.be-md.ncbi.nlm.nih.gov/sos3/sra-pub-run-19/SRR9830146/SRR9830146.1
S.italica	Setaria italica landrace Si116	SRP216296	SAMN12252596	SRR9830145	ILLUMINA (HiSeq 2000)	PE	Leaf				RAD sequencing of Setaria italica landerace	https://sra-downloadb.be-md.ncbi.nlm.nih.gov/sos3/sra-pub-run-21/SRR9830145/SRR9830145.1
S.italica	Setaria italica landrace Si115	SRP216296	SAMN12252595	SRR9830144	ILLUMINA (HiSeq 2000)	PE	Leaf				RAD sequencing of Setaria italica landerace	https://sra-downloadb.be-md.ncbi.nlm.nih.gov/sos3/sra-pub-run-19/SRR9830144/SRR9830144.1
S.italica	Setaria italica landrace Si114	SRP216296	SAMN12252594	SRR9830269	ILLUMINA (HiSeq 2000)	PE	Leaf				RAD sequencing of Setaria italica landerace	https://sra-downloadb.be-md.ncbi.nlm.nih.gov/sos3/sra-pub-run-21/SRR9830269/SRR9830269.1
S.italica	Setaria italica landrace Si113	SRP216296	SAMN12252593	SRR9830268	ILLUMINA (HiSeq 2000)	PE	Leaf				RAD sequencing of Setaria italica landerace	https://sra-downloadb.be-md.ncbi.nlm.nih.gov/sos3/sra-pub-run-21/SRR9830268/SRR9830268.1
S.italica	Setaria italica landrace Si112	SRP216296	SAMN12252592	SRR9830149	ILLUMINA (HiSeq 2000)	PE	Leaf				RAD sequencing of Setaria italica landerace	https://sra-downloadb.be-md.ncbi.nlm.nih.gov/sos3/sra-pub-run-21/SRR9830149/SRR9830149.1
S.italica	Setaria italica landrace Si111	SRP216296	SAMN12252591	SRR9830148	ILLUMINA (HiSeq 2000)	PE	Leaf				RAD sequencing of Setaria italica landerace	https://sra-downloadb.be-md.ncbi.nlm.nih.gov/sos3/sra-pub-run-20/SRR9830148/SRR9830148.1
S.italica	Setaria italica landrace Si110	SRP216296	SAMN12252590	SRR9830464	ILLUMINA (HiSeq 2000)	PE	Leaf				RAD sequencing of Setaria italica landerace	https://sra-downloadb.be-md.ncbi.nlm.nih.gov/sos3/sra-pub-run-19/SRR9830464/SRR9830464.1
S.italica	Setaria italica landrace Si109	SRP216296	SAMN12252589	SRR9830465	ILLUMINA (HiSeq 2000)	PE	Leaf				RAD sequencing of Setaria italica landerace	https://sra-downloadb.be-md.ncbi.nlm.nih.gov/sos3/sra-pub-run-21/SRR9830465/SRR9830465.1
S.italica	Setaria italica landrace Si108	SRP216296	SAMN12252588	SRR9830460	ILLUMINA (HiSeq 2000)	PE	Leaf				RAD sequencing of Setaria italica landerace	https://sra-downloadb.be-md.ncbi.nlm.nih.gov/sos3/sra-pub-run-19/SRR9830460/SRR9830460.1
S.italica	Setaria italica landrace Si107	SRP216296	SAMN12252587	SRR9830461	ILLUMINA (HiSeq 2000)	PE	Leaf				RAD sequencing of Setaria italica landerace	https://sra-downloadb.be-md.ncbi.nlm.nih.gov/sos3/sra-pub-run-20/SRR9830461/SRR9830461.1
S.italica	Setaria italica landrace Si106	SRP216296	SAMN12252586	SRR9830462	ILLUMINA (HiSeq 2000)	PE	Leaf				RAD sequencing of Setaria italica landerace	https://sra-downloadb.be-md.ncbi.nlm.nih.gov/sos3/sra-pub-run-20/SRR9830462/SRR9830462.1
S.italica	Setaria italica landrace Si105	SRP216296	SAMN12252585	SRR9830463	ILLUMINA (HiSeq 2000)	PE	Leaf				RAD sequencing of Setaria italica landerace	https://sra-downloadb.be-md.ncbi.nlm.nih.gov/sos3/sra-pub-run-21/SRR9830463/SRR9830463.1
S.italica	Setaria italica landrace Si104	SRP216296	SAMN12252584	SRR9830456	ILLUMINA (HiSeq 2000)	PE	Leaf				RAD sequencing of Setaria italica landerace	https://sra-downloadb.be-md.ncbi.nlm.nih.gov/sos3/sra-pub-run-21/SRR9830456/SRR9830456.1
S.italica	Setaria italica landrace Si103	SRP216296	SAMN12252583	SRR9830457	ILLUMINA (HiSeq 2000)	PE	Leaf				RAD sequencing of Setaria italica landerace	https://sra-downloadb.be-md.ncbi.nlm.nih.gov/sos3/sra-pub-run-21/SRR9830457/SRR9830457.1
S.italica	Setaria italica landrace Si102	SRP216296	SAMN12252582	SRR9830458	ILLUMINA (HiSeq 2000)	PE	Leaf				RAD sequencing of Setaria italica landerace	https://sra-downloadb.be-md.ncbi.nlm.nih.gov/sos3/sra-pub-run-19/SRR9830458/SRR9830458.1
S.italica	Setaria italica landrace Si101	SRP216296	SAMN12252581	SRR9830459	ILLUMINA (HiSeq 2000)	PE	Leaf				RAD sequencing of Setaria italica landerace	https://sra-downloadb.be-md.ncbi.nlm.nih.gov/sos3/sra-pub-run-20/SRR9830459/SRR9830459.1
S.italica	Setaria italica landrace Si100	SRP216296	SAMN12252580	SRR9830135	ILLUMINA (HiSeq 2000)	PE	Leaf				RAD sequencing of Setaria italica landerace	https://sra-downloadb.be-md.ncbi.nlm.nih.gov/sos3/sra-pub-run-19/SRR9830135/SRR9830135.1
S.italica	Setaria italica landrace Si99	SRP216296	SAMN12252579	SRR9830134	ILLUMINA (HiSeq 2000)	PE	Leaf				RAD sequencing of Setaria italica landerace	https://sra-downloadb.be-md.ncbi.nlm.nih.gov/sos3/sra-pub-run-20/SRR9830134/SRR9830134.1
S.italica	Setaria italica landrace Si98	SRP216296	SAMN12252578	SRR9830139	ILLUMINA (HiSeq 2000)	PE	Leaf				RAD sequencing of Setaria italica landerace	https://sra-downloadb.be-md.ncbi.nlm.nih.gov/sos3/sra-pub-run-19/SRR9830139/SRR9830139.1
S.italica	Setaria italica landrace Si97	SRP216296	SAMN12252577	SRR9830138	ILLUMINA (HiSeq 2000)	PE	Leaf				RAD sequencing of Setaria italica landerace	https://sra-downloadb.be-md.ncbi.nlm.nih.gov/sos3/sra-pub-run-20/SRR9830138/SRR9830138.1
S.italica	Setaria italica landrace Si96	SRP216296	SAMN12252576	SRR9830137	ILLUMINA (HiSeq 2000)	PE	Leaf				RAD sequencing of Setaria italica landerace	https://sra-downloadb.be-md.ncbi.nlm.nih.gov/sos3/sra-pub-run-19/SRR9830137/SRR9830137.1
S.italica	Setaria italica landrace Si95	SRP216296	SAMN12252575	SRR9830136	ILLUMINA (HiSeq 2000)	PE	Leaf				RAD sequencing of Setaria italica landerace	https://sra-downloadb.be-md.ncbi.nlm.nih.gov/sos3/sra-pub-run-21/SRR9830136/SRR9830136.1
S.italica	Setaria italica landrace Si94	SRP216296	SAMN12252574	SRR9830143	ILLUMINA (HiSeq 2000)	PE	Leaf				RAD sequencing of Setaria italica landerace	https://sra-downloadb.be-md.ncbi.nlm.nih.gov/sos3/sra-pub-run-21/SRR9830143/SRR9830143.1
S.italica	Setaria italica landrace Si93	SRP216296	SAMN12252573	SRR9830142	ILLUMINA (HiSeq 2000)	PE	Leaf				RAD sequencing of Setaria italica landerace	https://sra-downloadb.be-md.ncbi.nlm.nih.gov/sos3/sra-pub-run-19/SRR9830142/SRR9830142.1
S.italica	Setaria italica landrace Si92	SRP216296	SAMN12252572	SRR9830141	ILLUMINA (HiSeq 2000)	PE	Leaf				RAD sequencing of Setaria italica landerace	https://sra-downloadb.be-md.ncbi.nlm.nih.gov/sos3/sra-pub-run-19/SRR9830141/SRR9830141.1
S.italica	Setaria italica landrace Si91	SRP216296	SAMN12252571	SRR9830140	ILLUMINA (HiSeq 2000)	PE	Leaf				RAD sequencing of Setaria italica landerace	https://sra-downloadb.be-md.ncbi.nlm.nih.gov/sos3/sra-pub-run-21/SRR9830140/SRR9830140.1
S.italica	Setaria italica landrace Si90	SRP216296	SAMN12252570	SRR9830278	ILLUMINA (HiSeq 2000)	PE	Leaf				RAD sequencing of Setaria italica landerace	https://sra-downloadb.be-md.ncbi.nlm.nih.gov/sos3/sra-pub-run-20/SRR9830278/SRR9830278.1
S.italica	Setaria italica landrace Si89	SRP216296	SAMN12252569	SRR9830279	ILLUMINA (HiSeq 2000)	PE	Leaf				RAD sequencing of Setaria italica landerace	https://sra-downloadb.be-md.ncbi.nlm.nih.gov/sos3/sra-pub-run-21/SRR9830279/SRR9830279.1
S.italica	Setaria italica landrace Si88	SRP216296	SAMN12252568	SRR9830274	ILLUMINA (HiSeq 2000)	PE	Leaf				RAD sequencing of Setaria italica landerace	https://sra-downloadb.be-md.ncbi.nlm.nih.gov/sos3/sra-pub-run-20/SRR9830274/SRR9830274.1
S.italica	Setaria italica landrace Si87	SRP216296	SAMN12252567	SRR9830275	ILLUMINA (HiSeq 2000)	PE	Leaf				RAD sequencing of Setaria italica landerace	https://sra-downloadb.be-md.ncbi.nlm.nih.gov/sos3/sra-pub-run-19/SRR9830275/SRR9830275.1
S.italica	Setaria italica landrace Si86	SRP216296	SAMN12252566	SRR9830276	ILLUMINA (HiSeq 2000)	PE	Leaf				RAD sequencing of Setaria italica landerace	https://sra-downloadb.be-md.ncbi.nlm.nih.gov/sos3/sra-pub-run-21/SRR9830276/SRR9830276.1
S.italica	Setaria italica landrace Si85	SRP216296	SAMN12252565	SRR9830277	ILLUMINA (HiSeq 2000)	PE	Leaf				RAD sequencing of Setaria italica landerace	https://sra-downloadb.be-md.ncbi.nlm.nih.gov/sos3/sra-pub-run-21/SRR9830277/SRR9830277.1
S.italica	Setaria italica landrace Si84	SRP216296	SAMN12252564	SRR9830270	ILLUMINA (HiSeq 2000)	PE	Leaf				RAD sequencing of Setaria italica landerace	https://sra-downloadb.be-md.ncbi.nlm.nih.gov/sos3/sra-pub-run-20/SRR9830270/SRR9830270.1
S.italica	Setaria italica landrace Si83	SRP216296	SAMN12252563	SRR9830271	ILLUMINA (HiSeq 2000)	PE	Leaf				RAD sequencing of Setaria italica landerace	https://sra-downloadb.be-md.ncbi.nlm.nih.gov/sos3/sra-pub-run-20/SRR9830271/SRR9830271.1
S.italica	Setaria italica landrace Si82	SRP216296	SAMN12252562	SRR9830272	ILLUMINA (HiSeq 2000)	PE	Leaf				RAD sequencing of Setaria italica landerace	https://sra-downloadb.be-md.ncbi.nlm.nih.gov/sos3/sra-pub-run-19/SRR9830272/SRR9830272.1
S.italica	Setaria italica landrace Si81	SRP216296	SAMN12252561	SRR9830273	ILLUMINA (HiSeq 2000)	PE	Leaf				RAD sequencing of Setaria italica landerace	https://sra-downloadb.be-md.ncbi.nlm.nih.gov/sos3/sra-pub-run-19/SRR9830273/SRR9830273.1
S.italica	Setaria italica landrace Si80	SRP216296	SAMN12252560	SRR9830077	ILLUMINA (HiSeq 2000)	PE	Leaf				RAD sequencing of Setaria italica landerace	https://sra-downloadb.be-md.ncbi.nlm.nih.gov/sos3/sra-pub-run-20/SRR9830077/SRR9830077.1
S.italica	Setaria italica landrace Si79	SRP216296	SAMN12252559	SRR9830023	ILLUMINA (HiSeq 2000)	PE	Leaf				RAD sequencing of Setaria italica landerace	https://sra-downloadb.be-md.ncbi.nlm.nih.gov/sos3/sra-pub-run-19/SRR9830023/SRR9830023.1
S.italica	Setaria italica landrace Si78	SRP216296	SAMN12252558	SRR9830080	ILLUMINA (HiSeq 2000)	PE	Leaf				RAD sequencing of Setaria italica landerace	https://sra-downloadb.be-md.ncbi.nlm.nih.gov/sos3/sra-pub-run-21/SRR9830080/SRR9830080.1
S.italica	Setaria italica landrace Si77	SRP216296	SAMN12252557	SRR9830332	ILLUMINA (HiSeq 2000)	PE	Leaf				RAD sequencing of Setaria italica landerace	https://sra-downloadb.be-md.ncbi.nlm.nih.gov/sos3/sra-pub-run-21/SRR9830332/SRR9830332.1
S.italica	Setaria italica landrace Si76	SRP216296	SAMN12252556	SRR9830335	ILLUMINA (HiSeq 2000)	PE	Leaf				RAD sequencing of Setaria italica landerace	https://sra-downloadb.be-md.ncbi.nlm.nih.gov/sos3/sra-pub-run-19/SRR9830335/SRR9830335.1
S.italica	Setaria italica landrace Si75	SRP216296	SAMN12252555	SRR9830334	ILLUMINA (HiSeq 2000)	PE	Leaf				RAD sequencing of Setaria italica landerace	https://sra-downloadb.be-md.ncbi.nlm.nih.gov/sos3/sra-pub-run-20/SRR9830334/SRR9830334.1
S.italica	Setaria italica landrace Si74	SRP216296	SAMN12252554	SRR9830337	ILLUMINA (HiSeq 2000)	PE	Leaf				RAD sequencing of Setaria italica landerace	https://sra-downloadb.be-md.ncbi.nlm.nih.gov/sos3/sra-pub-run-19/SRR9830337/SRR9830337.1
S.italica	Setaria italica landrace Si73	SRP216296	SAMN12252553	SRR9830336	ILLUMINA (HiSeq 2000)	PE	Leaf				RAD sequencing of Setaria italica landerace	https://sra-downloadb.be-md.ncbi.nlm.nih.gov/sos3/sra-pub-run-19/SRR9830336/SRR9830336.1
S.italica	Setaria italica landrace Si72	SRP216296	SAMN12252552	SRR9830339	ILLUMINA (HiSeq 2000)	PE	Leaf				RAD sequencing of Setaria italica landerace	https://sra-downloadb.be-md.ncbi.nlm.nih.gov/sos3/sra-pub-run-19/SRR9830339/SRR9830339.1
S.italica	Setaria italica landrace Si71	SRP216296	SAMN12252551	SRR9830338	ILLUMINA (HiSeq 2000)	PE	Leaf				RAD sequencing of Setaria italica landerace	https://sra-downloadb.be-md.ncbi.nlm.nih.gov/sos3/sra-pub-run-19/SRR9830338/SRR9830338.1
S.italica	Setaria italica landrace Si70	SRP216296	SAMN12252550	SRR9830243	ILLUMINA (HiSeq 2000)	PE	Leaf				RAD sequencing of Setaria italica landerace	https://sra-downloadb.be-md.ncbi.nlm.nih.gov/sos3/sra-pub-run-19/SRR9830243/SRR9830243.1
S.italica	Setaria italica landrace Si69	SRP216296	SAMN12252549	SRR9830244	ILLUMINA (HiSeq 2000)	PE	Leaf				RAD sequencing of Setaria italica landerace	https://sra-downloadb.be-md.ncbi.nlm.nih.gov/sos3/sra-pub-run-19/SRR9830244/SRR9830244.1
S.italica	Setaria italica landrace Si68	SRP216296	SAMN12252548	SRR9830257	ILLUMINA (HiSeq 2000)	PE	Leaf				RAD sequencing of Setaria italica landerace	https://sra-downloadb.be-md.ncbi.nlm.nih.gov/sos3/sra-pub-run-21/SRR9830257/SRR9830257.1
S.italica	Setaria italica landrace Si67	SRP216296	SAMN12252547	SRR9830258	ILLUMINA (HiSeq 2000)	PE	Leaf				RAD sequencing of Setaria italica landerace	https://sra-downloadb.be-md.ncbi.nlm.nih.gov/sos3/sra-pub-run-20/SRR9830258/SRR9830258.1
S.italica	Setaria italica landrace Si66	SRP216296	SAMN12252546	SRR9830246	ILLUMINA (HiSeq 2000)	PE	Leaf				RAD sequencing of Setaria italica landerace	https://sra-downloadb.be-md.ncbi.nlm.nih.gov/sos3/sra-pub-run-21/SRR9830246/SRR9830246.1
S.italica	Setaria italica landrace Si65	SRP216296	SAMN12252545	SRR9830256	ILLUMINA (HiSeq 2000)	PE	Leaf				RAD sequencing of Setaria italica landerace	https://sra-downloadb.be-md.ncbi.nlm.nih.gov/sos3/sra-pub-run-19/SRR9830256/SRR9830256.1
S.italica	Setaria italica landrace Si64	SRP216296	SAMN12252544	SRR9830255	ILLUMINA (HiSeq 2000)	PE	Leaf				RAD sequencing of Setaria italica landerace	https://sra-downloadb.be-md.ncbi.nlm.nih.gov/sos3/sra-pub-run-20/SRR9830255/SRR9830255.1
S.italica	Setaria italica landrace Si63	SRP216296	SAMN12252543	SRR9830333	ILLUMINA (HiSeq 2000)	PE	Leaf				RAD sequencing of Setaria italica landerace	https://sra-downloadb.be-md.ncbi.nlm.nih.gov/sos3/sra-pub-run-19/SRR9830333/SRR9830333.1
S.italica	Setaria italica landrace Si62	SRP216296	SAMN12252542	SRR9830111	ILLUMINA (HiSeq 2000)	PE	Leaf				RAD sequencing of Setaria italica landerace	https://sra-downloadb.be-md.ncbi.nlm.nih.gov/sos3/sra-pub-run-20/SRR9830111/SRR9830111.1
S.italica	Setaria italica landrace Si61	SRP216296	SAMN12252541	SRR9830112	ILLUMINA (HiSeq 2000)	PE	Leaf				RAD sequencing of Setaria italica landerace	https://sra-downloadb.be-md.ncbi.nlm.nih.gov/sos3/sra-pub-run-21/SRR9830112/SRR9830112.1
S.italica	Setaria italica landrace Si60	SRP216296	SAMN12252540	SRR9830242	ILLUMINA (HiSeq 2000)	PE	Leaf				RAD sequencing of Setaria italica landerace	https://sra-downloadb.be-md.ncbi.nlm.nih.gov/sos3/sra-pub-run-20/SRR9830242/SRR9830242.1
S.italica	Setaria italica landrace Si59	SRP216296	SAMN12252539	SRR9830241	ILLUMINA (HiSeq 2000)	PE	Leaf				RAD sequencing of Setaria italica landerace	https://sra-downloadb.be-md.ncbi.nlm.nih.gov/sos3/sra-pub-run-20/SRR9830241/SRR9830241.1
S.italica	Setaria italica landrace Si58	SRP216296	SAMN12252538	SRR9830308	ILLUMINA (HiSeq 2000)	PE	Leaf				RAD sequencing of Setaria italica landerace	https://sra-downloadb.be-md.ncbi.nlm.nih.gov/sos3/sra-pub-run-19/SRR9830308/SRR9830308.1
S.italica	Setaria italica landrace Si57	SRP216296	SAMN12252537	SRR9830307	ILLUMINA (HiSeq 2000)	PE	Leaf				RAD sequencing of Setaria italica landerace	https://sra-downloadb.be-md.ncbi.nlm.nih.gov/sos3/sra-pub-run-20/SRR9830307/SRR9830307.1
S.italica	Setaria italica landrace Si56	SRP216296	SAMN12252536	SRR9830306	ILLUMINA (HiSeq 2000)	PE	Leaf				RAD sequencing of Setaria italica landerace	https://sra-downloadb.be-md.ncbi.nlm.nih.gov/sos3/sra-pub-run-21/SRR9830306/SRR9830306.1
S.italica	Setaria italica landrace Si55	SRP216296	SAMN12252535	SRR9830305	ILLUMINA (HiSeq 2000)	PE	Leaf				RAD sequencing of Setaria italica landerace	https://sra-downloadb.be-md.ncbi.nlm.nih.gov/sos3/sra-pub-run-21/SRR9830305/SRR9830305.1
S.italica	Setaria italica landrace Si54	SRP216296	SAMN12252534	SRR9830304	ILLUMINA (HiSeq 2000)	PE	Leaf				RAD sequencing of Setaria italica landerace	https://sra-downloadb.be-md.ncbi.nlm.nih.gov/sos3/sra-pub-run-19/SRR9830304/SRR9830304.1
S.italica	Setaria italica landrace Si53	SRP216296	SAMN12252533	SRR9830303	ILLUMINA (HiSeq 2000)	PE	Leaf				RAD sequencing of Setaria italica landerace	https://sra-downloadb.be-md.ncbi.nlm.nih.gov/sos3/sra-pub-run-20/SRR9830303/SRR9830303.1
S.italica	Setaria italica landrace Si52	SRP216296	SAMN12252532	SRR9830388	ILLUMINA (HiSeq 2000)	PE	Leaf				RAD sequencing of Setaria italica landerace	https://sra-downloadb.be-md.ncbi.nlm.nih.gov/sos3/sra-pub-run-20/SRR9830388/SRR9830388.1
S.italica	Setaria italica landrace Si51	SRP216296	SAMN12252531	SRR9830380	ILLUMINA (HiSeq 2000)	PE	Leaf				RAD sequencing of Setaria italica landerace	https://sra-downloadb.be-md.ncbi.nlm.nih.gov/sos3/sra-pub-run-21/SRR9830380/SRR9830380.1
S.italica	Setaria italica landrace Si50	SRP216296	SAMN12252530	SRR9830341	ILLUMINA (HiSeq 2000)	PE	Leaf				RAD sequencing of Setaria italica landerace	https://sra-downloadb.be-md.ncbi.nlm.nih.gov/sos3/sra-pub-run-21/SRR9830341/SRR9830341.1
S.italica	Setaria italica landrace Si49	SRP216296	SAMN12252529	SRR9830342	ILLUMINA (HiSeq 2000)	PE	Leaf				RAD sequencing of Setaria italica landerace	https://sra-downloadb.be-md.ncbi.nlm.nih.gov/sos3/sra-pub-run-19/SRR9830342/SRR9830342.1
S.italica	Setaria italica landrace Si48	SRP216296	SAMN12252528	SRR9830418	ILLUMINA (HiSeq 2000)	PE	Leaf				RAD sequencing of Setaria italica landerace	https://sra-downloadb.be-md.ncbi.nlm.nih.gov/sos3/sra-pub-run-20/SRR9830418/SRR9830418.1
S.italica	Setaria italica landrace Si47	SRP216296	SAMN12252527	SRR9830419	ILLUMINA (HiSeq 2000)	PE	Leaf				RAD sequencing of Setaria italica landerace	https://sra-downloadb.be-md.ncbi.nlm.nih.gov/sos3/sra-pub-run-21/SRR9830419/SRR9830419.1
S.italica	Setaria italica landrace Si46	SRP216296	SAMN12252526	SRR9830420	ILLUMINA (HiSeq 2000)	PE	Leaf				RAD sequencing of Setaria italica landerace	https://sra-downloadb.be-md.ncbi.nlm.nih.gov/sos3/sra-pub-run-19/SRR9830420/SRR9830420.1
S.italica	Setaria italica landrace Si45	SRP216296	SAMN12252525	SRR9830421	ILLUMINA (HiSeq 2000)	PE	Leaf				RAD sequencing of Setaria italica landerace	https://sra-downloadb.be-md.ncbi.nlm.nih.gov/sos3/sra-pub-run-21/SRR9830421/SRR9830421.1
S.italica	Setaria italica landrace Si44	SRP216296	SAMN12252524	SRR8930280	ILLUMINA (HiSeq 2000)	PE	Leaf				RAD sequencing of Setaria italica landerace	https://sra-downloadb.be-md.ncbi.nlm.nih.gov/sos3/sra-pub-run-19/SRR9830280/SRR9830280.1
S.italica	Setaria italica landrace Si43	SRP216296	SAMN12252523	SRR9830340	ILLUMINA (HiSeq 2000)	PE	Leaf				RAD sequencing of Setaria italica landerace	https://sra-downloadb.be-md.ncbi.nlm.nih.gov/sos3/sra-pub-run-19/SRR9830340/SRR9830340.1
S.italica	Setaria italica landrace Si42	SRP216296	SAMN12252522	SRR9830424	ILLUMINA (HiSeq 2000)	PE	Leaf				RAD sequencing of Setaria italica landerace	https://sra-downloadb.be-md.ncbi.nlm.nih.gov/sos3/sra-pub-run-20/SRR9830424/SRR9830424.1
S.italica	Setaria italica landrace Si41	SRP216296	SAMN12252521	SRR9830425	ILLUMINA (HiSeq 2000)	PE	Leaf				RAD sequencing of Setaria italica landerace	https://sra-downloadb.be-md.ncbi.nlm.nih.gov/sos3/sra-pub-run-21/SRR9830425/SRR9830425.1
S.italica	Setaria italica landrace Si40	SRP216296	SAMN12252520	SRR9830020	ILLUMINA (HiSeq 2000)	PE	Leaf				RAD sequencing of Setaria italica landerace	https://sra-downloadb.be-md.ncbi.nlm.nih.gov/sos3/sra-pub-run-19/SRR9830020/SRR9830020.1
S.italica	Setaria italica landrace Si39	SRP216296	SAMN12252519	SRR9830019	ILLUMINA (HiSeq 2000)	PE	Leaf				RAD sequencing of Setaria italica landerace	https://sra-downloadb.be-md.ncbi.nlm.nih.gov/sos3/sra-pub-run-21/SRR9830019/SRR9830019.1
S.italica	Setaria italica landrace Si38	SRP216296	SAMN12252518	SRR9830016	ILLUMINA (HiSeq 2000)	PE	Leaf				RAD sequencing of Setaria italica landerace	https://sra-downloadb.be-md.ncbi.nlm.nih.gov/sos3/sra-pub-run-21/SRR9830016/SRR9830016.1
S.italica	Setaria italica landrace Si37	SRP216296	SAMN12252517	SRR9830015	ILLUMINA (HiSeq 2000)	PE	Leaf				RAD sequencing of Setaria italica landerace	https://sra-downloadb.be-md.ncbi.nlm.nih.gov/sos3/sra-pub-run-20/SRR9830015/SRR9830015.1
S.italica	Setaria italica landrace Si36	SRP216296	SAMN12252516	SRR9830018	ILLUMINA (HiSeq 2000)	PE	Leaf				RAD sequencing of Setaria italica landerace	https://sra-downloadb.be-md.ncbi.nlm.nih.gov/sos3/sra-pub-run-19/SRR9830018/SRR9830018.1
S.italica	Setaria italica landrace Si35	SRP216296	SAMN12252515	SRR9830017	ILLUMINA (HiSeq 2000)	PE	Leaf				RAD sequencing of Setaria italica landerace	https://sra-downloadb.be-md.ncbi.nlm.nih.gov/sos3/sra-pub-run-20/SRR9830017/SRR9830017.1
S.italica	Setaria italica landrace Si34	SRP216296	SAMN12252514	SRR9830012	ILLUMINA (HiSeq 2000)	PE	Leaf				RAD sequencing of Setaria italica landerace	https://sra-downloadb.be-md.ncbi.nlm.nih.gov/sos3/sra-pub-run-20/SRR9830012/SRR9830012.1
S.italica	Setaria italica landrace Si33	SRP216296	SAMN12252513	SRR9830011	ILLUMINA (HiSeq 2000)	PE	Leaf				RAD sequencing of Setaria italica landerace	https://sra-downloadb.be-md.ncbi.nlm.nih.gov/sos3/sra-pub-run-19/SRR9830011/SRR9830011.1
S.italica	Setaria italica landrace Si32	SRP216296	SAMN12252512	SRR9830014	ILLUMINA (HiSeq 2000)	PE	Leaf				RAD sequencing of Setaria italica landerace	https://sra-downloadb.be-md.ncbi.nlm.nih.gov/sos3/sra-pub-run-19/SRR9830014/SRR9830014.1
S.italica	Setaria italica landrace Si31	SRP216296	SAMN12252511	SRR9830013	ILLUMINA (HiSeq 2000)	PE	Leaf				RAD sequencing of Setaria italica landerace	https://sra-downloadb.be-md.ncbi.nlm.nih.gov/sos3/sra-pub-run-20/SRR9830013/SRR9830013.1
S.italica	Setaria italica landrace Si30	SRP216296	SAMN12252510	SRR9830152	ILLUMINA (HiSeq 2000)	PE	Leaf				RAD sequencing of Setaria italica landerace	https://sra-downloadb.be-md.ncbi.nlm.nih.gov/sos3/sra-pub-run-19/SRR9830152/SRR9830152.1
S.italica	Setaria italica landrace Si29	SRP216296	SAMN12252509	SRR9830153	ILLUMINA (HiSeq 2000)	PE	Leaf				RAD sequencing of Setaria italica landerace	https://sra-downloadb.be-md.ncbi.nlm.nih.gov/sos3/sra-pub-run-19/SRR9830153/SRR9830153.1
S.italica	Setaria italica landrace Si28	SRP216296	SAMN12252508	SRR9830074	ILLUMINA (HiSeq 2000)	PE	Leaf				RAD sequencing of Setaria italica landerace	https://sra-downloadb.be-md.ncbi.nlm.nih.gov/sos3/sra-pub-run-19/SRR9830074/SRR9830074.1
S.italica	Setaria italica landrace Si27	SRP216296	SAMN12252507	SRR9830151	ILLUMINA (HiSeq 2000)	PE	Leaf				RAD sequencing of Setaria italica landerace	https://sra-downloadb.be-md.ncbi.nlm.nih.gov/sos3/sra-pub-run-20/SRR9830151/SRR9830151.1
S.italica	Setaria italica landrace Si26	SRP216296	SAMN12252506	SRR9830072	ILLUMINA (HiSeq 2000)	PE	Leaf				RAD sequencing of Setaria italica landerace	https://sra-downloadb.be-md.ncbi.nlm.nih.gov/sos3/sra-pub-run-20/SRR9830072/SRR9830072.1
S.italica	Setaria italica landrace Si25	SRP216296	SAMN12252505	SRR9830073	ILLUMINA (HiSeq 2000)	PE	Leaf				RAD sequencing of Setaria italica landerace	https://sra-downloadb.be-md.ncbi.nlm.nih.gov/sos3/sra-pub-run-21/SRR9830073/SRR9830073.1
S.italica	Setaria italica landrace Si24	SRP216296	SAMN12252504	SRR9830070	ILLUMINA (HiSeq 2000)	PE	Leaf				RAD sequencing of Setaria italica landerace	https://sra-downloadb.be-md.ncbi.nlm.nih.gov/sos3/sra-pub-run-19/SRR9830070/SRR9830070.1
S.italica	Setaria italica landrace Si23	SRP216296	SAMN12252503	SRR9830071	ILLUMINA (HiSeq 2000)	PE	Leaf				RAD sequencing of Setaria italica landerace	https://sra-downloadb.be-md.ncbi.nlm.nih.gov/sos3/sra-pub-run-19/SRR9830071/SRR9830071.1
S.italica	Setaria italica landrace Si22	SRP216296	SAMN12252502	SRR9830068	ILLUMINA (HiSeq 2000)	PE	Leaf				RAD sequencing of Setaria italica landerace	https://sra-downloadb.be-md.ncbi.nlm.nih.gov/sos3/sra-pub-run-20/SRR9830068/SRR9830068.1
S.italica	Setaria italica landrace Si21	SRP216296	SAMN12252501	SRR9830069	ILLUMINA (HiSeq 2000)	PE	Leaf				RAD sequencing of Setaria italica landerace	https://sra-downloadb.be-md.ncbi.nlm.nih.gov/sos3/sra-pub-run-20/SRR9830069/SRR9830069.1
S.italica	Setaria italica landrace Si20	SRP216296	SAMN12252500	SRR9830076	ILLUMINA (HiSeq 2000)	PE	Leaf				RAD sequencing of Setaria italica landerace	https://sra-downloadb.be-md.ncbi.nlm.nih.gov/sos3/sra-pub-run-20/SRR9830076/SRR9830076.1
S.italica	Setaria italica landrace Si19	SRP216296	SAMN12252499	SRR9830075	ILLUMINA (HiSeq 2000)	PE	Leaf				RAD sequencing of Setaria italica landerace	https://sra-downloadb.be-md.ncbi.nlm.nih.gov/sos3/sra-pub-run-19/SRR9830075/SRR9830075.1
S.italica	Setaria italica landrace Si18	SRP216296	SAMN12252498	SRR9830469	ILLUMINA (HiSeq 2000)	PE	Leaf				RAD sequencing of Setaria italica landerace	https://sra-downloadb.be-md.ncbi.nlm.nih.gov/sos3/sra-pub-run-21/SRR9830469/SRR9830469.1
S.italica	Setaria italica landrace Si17	SRP216296	SAMN12252497	SRR9830468	ILLUMINA (HiSeq 2000)	PE	Leaf				RAD sequencing of Setaria italica landerace	https://sra-downloadb.be-md.ncbi.nlm.nih.gov/sos3/sra-pub-run-21/SRR9830468/SRR9830468.1
S.italica	Setaria italica landrace Si16	SRP216296	SAMN12252496	SRR9830467	ILLUMINA (HiSeq 2000)	PE	Leaf				RAD sequencing of Setaria italica landerace	https://sra-downloadb.be-md.ncbi.nlm.nih.gov/sos3/sra-pub-run-19/SRR9830467/SRR9830467.1
S.italica	Setaria italica landrace Si15	SRP216296	SAMN12252495	SRR9830466	ILLUMINA (HiSeq 2000)	PE	Leaf				RAD sequencing of Setaria italica landerace	https://sra-downloadb.be-md.ncbi.nlm.nih.gov/sos3/sra-pub-run-20/SRR9830466/SRR9830466.1
S.italica	Setaria italica landrace Si14	SRP216296	SAMN12252494	SRR9830474	ILLUMINA (HiSeq 2000)	PE	Leaf				RAD sequencing of Setaria italica landerace	https://sra-downloadb.be-md.ncbi.nlm.nih.gov/sos3/sra-pub-run-19/SRR9830474/SRR9830474.1
S.italica	Setaria italica landrace Si13	SRP216296	SAMN12252493	SRR9830472	ILLUMINA (HiSeq 2000)	PE	Leaf				RAD sequencing of Setaria italica landerace	https://sra-downloadb.be-md.ncbi.nlm.nih.gov/sos3/sra-pub-run-20/SRR9830472/SRR9830472.1
S.italica	Setaria italica landrace Si12	SRP216296	SAMN12252492	SRR9830471	ILLUMINA (HiSeq 2000)	PE	Leaf				RAD sequencing of Setaria italica landerace	https://sra-downloadb.be-md.ncbi.nlm.nih.gov/sos3/sra-pub-run-20/SRR9830471/SRR9830471.1
S.italica	Setaria italica landrace Si11	SRP216296	SAMN12252491	SRR9830470	ILLUMINA (HiSeq 2000)	PE	Leaf				RAD sequencing of Setaria italica landerace	https://sra-downloadb.be-md.ncbi.nlm.nih.gov/sos3/sra-pub-run-19/SRR9830470/SRR9830470.1
S.italica	Setaria italica landrace Si10	SRP216296	SAMN12252490	SRR9830238	ILLUMINA (HiSeq 2000)	PE	Leaf				RAD sequencing of Setaria italica landerace	https://sra-downloadb.be-md.ncbi.nlm.nih.gov/sos3/sra-pub-run-21/SRR9830238/SRR9830238.1
S.italica	Setaria italica landrace Si09	SRP216296	SAMN12252489	SRR9830237	ILLUMINA (HiSeq 2000)	PE	Leaf				RAD sequencing of Setaria italica landerace	https://sra-downloadb.be-md.ncbi.nlm.nih.gov/sos3/sra-pub-run-19/SRR9830237/SRR9830237.1
S.italica	Setaria italica landrace Si08	SRP216296	SAMN12252488	SRR9830391	ILLUMINA (HiSeq 2000)	PE	Leaf				RAD sequencing of Setaria italica landerace	https://sra-downloadb.be-md.ncbi.nlm.nih.gov/sos3/sra-pub-run-21/SRR9830391/SRR9830391.1
S.italica	Setaria italica landrace Si07	SRP216296	SAMN12252487	SRR9830390	ILLUMINA (HiSeq 2000)	PE	Leaf				RAD sequencing of Setaria italica landerace	https://sra-downloadb.be-md.ncbi.nlm.nih.gov/sos3/sra-pub-run-21/SRR9830390/SRR9830390.1
S.italica	Setaria italica landrace Si06	SRP216296	SAMN12252486	SRR9830389	ILLUMINA (HiSeq 2000)	PE	Leaf				RAD sequencing of Setaria italica landerace	https://sra-downloadb.be-md.ncbi.nlm.nih.gov/sos3/sra-pub-run-20/SRR9830389/SRR9830389.1
S.italica	Setaria italica landrace Si05	SRP216296	SAMN12252485	SRR9830233	ILLUMINA (HiSeq 2000)	PE	Leaf				RAD sequencing of Setaria italica landerace	https://sra-downloadb.be-md.ncbi.nlm.nih.gov/sos3/sra-pub-run-21/SRR9830233/SRR9830233.1
S.italica	Setaria italica landrace Si04	SRP216296	SAMN12252484	SRR9830232	ILLUMINA (HiSeq 2000)	PE	Leaf				RAD sequencing of Setaria italica landerace	https://sra-downloadb.be-md.ncbi.nlm.nih.gov/sos3/sra-pub-run-19/SRR9830232/SRR9830232.1
S.italica	Setaria italica landrace Si03	SRP216296	SAMN12252483	SRR9830231	ILLUMINA (HiSeq 2000)	PE	Leaf				RAD sequencing of Setaria italica landerace	https://sra-downloadb.be-md.ncbi.nlm.nih.gov/sos3/sra-pub-run-21/SRR9830231/SRR9830231.1
S.italica	Setaria italica landrace Si02	SRP216296	SAMN12252482	SRR9830230	ILLUMINA (HiSeq 2000)	PE	Leaf				RAD sequencing of Setaria italica landerace	https://sra-downloadb.be-md.ncbi.nlm.nih.gov/sos3/sra-pub-run-20/SRR9830230/SRR9830230.1
S.italica	Setaria italica landrace Si01	SRP216296	SAMN12252481	SRR9830229	ILLUMINA (HiSeq 2000)	PE	Leaf				RAD sequencing of Setaria italica landerace	https://sra-downloadb.be-md.ncbi.nlm.nih.gov/sos3/sra-pub-run-20/SRR9830229/SRR9830229.1
S.italica	G312	SRP301361	SAMN15195241	SRR13414584	ILLUMINA (HiSeq X Ten)	PE	leaf				Re-sequencing of 312 accessions in foxtail millet (Setaria italica)	https://sra-downloadb.be-md.ncbi.nlm.nih.gov/sos3/sra-pub-run-19/SRR13414584/SRR13414584.1
S.italica	G311	SRP301361	SAMN15195240	SRR13414585	ILLUMINA (HiSeq X Ten)	PE	leaf				Re-sequencing of 312 accessions in foxtail millet (Setaria italica)	https://sra-downloadb.be-md.ncbi.nlm.nih.gov/sos3/sra-pub-run-19/SRR13414585/SRR13414585.1
S.italica	G310	SRP301361	SAMN15195239	SRR13414587	ILLUMINA (HiSeq X Ten)	PE	leaf				Re-sequencing of 312 accessions in foxtail millet (Setaria italica)	https://sra-downloadb.be-md.ncbi.nlm.nih.gov/sos3/sra-pub-run-19/SRR13414587/SRR13414587.1
S.italica	G309	SRP301361	SAMN15195238	SRR13414588	ILLUMINA (HiSeq X Ten)	PE	leaf				Re-sequencing of 312 accessions in foxtail millet (Setaria italica)	https://sra-downloadb.be-md.ncbi.nlm.nih.gov/sos3/sra-pub-run-21/SRR13414588/SRR13414588.1
S.italica	G308	SRP301361	SAMN15195237	SRR13414589	ILLUMINA (HiSeq X Ten)	PE	leaf				Re-sequencing of 312 accessions in foxtail millet (Setaria italica)	https://sra-downloadb.be-md.ncbi.nlm.nih.gov/sos3/sra-pub-run-20/SRR13414589/SRR13414589.1
S.italica	G307	SRP301361	SAMN15195236	SRR13414590	ILLUMINA (HiSeq X Ten)	PE	leaf				Re-sequencing of 312 accessions in foxtail millet (Setaria italica)	https://sra-downloadb.be-md.ncbi.nlm.nih.gov/sos3/sra-pub-run-20/SRR13414590/SRR13414590.1
S.italica	G306	SRP301361	SAMN15195235	SRR13414591	ILLUMINA (HiSeq X Ten)	PE	leaf				Re-sequencing of 312 accessions in foxtail millet (Setaria italica)	https://sra-downloadb.be-md.ncbi.nlm.nih.gov/sos3/sra-pub-run-19/SRR13414591/SRR13414591.1
S.italica	G305	SRP301361	SAMN15195234	SRR13414592	ILLUMINA (HiSeq X Ten)	PE	leaf				Re-sequencing of 312 accessions in foxtail millet (Setaria italica)	https://sra-downloadb.be-md.ncbi.nlm.nih.gov/sos3/sra-pub-run-19/SRR13414592/SRR13414592.1
S.italica	G304	SRP301361	SAMN15195233	SRR13414593	ILLUMINA (HiSeq X Ten)	PE	leaf				Re-sequencing of 312 accessions in foxtail millet (Setaria italica)	https://sra-downloadb.be-md.ncbi.nlm.nih.gov/sos3/sra-pub-run-19/SRR13414593/SRR13414593.1
S.italica	G303	SRP301361	SAMN15195232	SRR13414594	ILLUMINA (HiSeq X Ten)	PE	leaf				Re-sequencing of 312 accessions in foxtail millet (Setaria italica)	https://sra-downloadb.be-md.ncbi.nlm.nih.gov/sos3/sra-pub-run-20/SRR13414594/SRR13414594.1
S.italica	G302	SRP301361	SAMN15195231	SRR13414595	ILLUMINA (HiSeq X Ten)	PE	leaf				Re-sequencing of 312 accessions in foxtail millet (Setaria italica)	https://sra-downloadb.be-md.ncbi.nlm.nih.gov/sos3/sra-pub-run-20/SRR13414595/SRR13414595.1
S.italica	G301	SRP301361	SAMN15195230	SRR13414596	ILLUMINA (HiSeq X Ten)	PE	leaf				Re-sequencing of 312 accessions in foxtail millet (Setaria italica)	https://sra-downloadb.be-md.ncbi.nlm.nih.gov/sos3/sra-pub-run-19/SRR13414596/SRR13414596.1
S.italica	G300	SRP301361	SAMN15195229	SRR13414599	ILLUMINA (HiSeq X Ten)	PE	leaf				Re-sequencing of 312 accessions in foxtail millet (Setaria italica)	https://sra-downloadb.be-md.ncbi.nlm.nih.gov/sos3/sra-pub-run-20/SRR13414599/SRR13414599.1
S.italica	G299	SRP301361	SAMN15195228	SRR13414600	ILLUMINA (HiSeq X Ten)	PE	leaf				Re-sequencing of 312 accessions in foxtail millet (Setaria italica)	https://sra-downloadb.be-md.ncbi.nlm.nih.gov/sos3/sra-pub-run-19/SRR13414600/SRR13414600.1
S.italica	G298	SRP301361	SAMN15195227	SRR13414289	ILLUMINA (HiSeq X Ten)	PE	leaf				Re-sequencing of 312 accessions in foxtail millet (Setaria italica)	https://sra-downloadb.be-md.ncbi.nlm.nih.gov/sos3/sra-pub-run-20/SRR13414289/SRR13414289.1
S.italica	G297	SRP301361	SAMN15195226	SRR13414530	ILLUMINA (HiSeq X Ten)	PE	leaf				Re-sequencing of 312 accessions in foxtail millet (Setaria italica)	https://sra-downloadb.be-md.ncbi.nlm.nih.gov/sos3/sra-pub-run-20/SRR13414530/SRR13414530.1
S.italica	G296	SRP301361	SAMN15195225	SRR13414531	ILLUMINA (HiSeq X Ten)	PE	leaf				Re-sequencing of 312 accessions in foxtail millet (Setaria italica)	https://sra-downloadb.be-md.ncbi.nlm.nih.gov/sos3/sra-pub-run-19/SRR13414531/SRR13414531.1
S.italica	G295	SRP301361	SAMN15195224	SRR13414532	ILLUMINA (HiSeq X Ten)	PE	leaf				Re-sequencing of 312 accessions in foxtail millet (Setaria italica)	https://sra-downloadb.be-md.ncbi.nlm.nih.gov/sos3/sra-pub-run-19/SRR13414532/SRR13414532.1
S.italica	G294	SRP301361	SAMN15195223	SRR13414533	ILLUMINA (HiSeq X Ten)	PE	leaf				Re-sequencing of 312 accessions in foxtail millet (Setaria italica)	https://sra-downloadb.be-md.ncbi.nlm.nih.gov/sos3/sra-pub-run-21/SRR13414533/SRR13414533.1
S.italica	G293	SRP301361	SAMN15195222	SRR13414534	ILLUMINA (HiSeq X Ten)	PE	leaf				Re-sequencing of 312 accessions in foxtail millet (Setaria italica)	https://sra-downloadb.be-md.ncbi.nlm.nih.gov/sos3/sra-pub-run-20/SRR13414534/SRR13414534.1
S.italica	G292	SRP301361	SAMN15195221	SRR13414535	ILLUMINA (HiSeq X Ten)	PE	leaf				Re-sequencing of 312 accessions in foxtail millet (Setaria italica)	https://sra-downloadb.be-md.ncbi.nlm.nih.gov/sos3/sra-pub-run-20/SRR13414535/SRR13414535.1
S.italica	G291	SRP301361	SAMN15195220	SRR13414536	ILLUMINA (HiSeq X Ten)	PE	leaf				Re-sequencing of 312 accessions in foxtail millet (Setaria italica)	https://sra-downloadb.be-md.ncbi.nlm.nih.gov/sos3/sra-pub-run-19/SRR13414536/SRR13414536.1
S.italica	G290	SRP301361	SAMN15195219	SRR13414538	ILLUMINA (HiSeq X Ten)	PE	leaf				Re-sequencing of 312 accessions in foxtail millet (Setaria italica)	https://sra-downloadb.be-md.ncbi.nlm.nih.gov/sos3/sra-pub-run-20/SRR13414538/SRR13414538.1
S.italica	G289	SRP301361	SAMN15195218	SRR13414539	ILLUMINA (HiSeq X Ten)	PE	leaf				Re-sequencing of 312 accessions in foxtail millet (Setaria italica)	https://sra-downloadb.be-md.ncbi.nlm.nih.gov/sos3/sra-pub-run-20/SRR13414539/SRR13414539.1
S.italica	G288	SRP301361	SAMN15195217	SRR13414540	ILLUMINA (HiSeq X Ten)	PE	leaf				Re-sequencing of 312 accessions in foxtail millet (Setaria italica)	https://sra-downloadb.be-md.ncbi.nlm.nih.gov/sos3/sra-pub-run-21/SRR13414540/SRR13414540.1
S.italica	G287	SRP301361	SAMN15195216	SRR13414541	ILLUMINA (HiSeq X Ten)	PE	leaf				Re-sequencing of 312 accessions in foxtail millet (Setaria italica)	https://sra-downloadb.be-md.ncbi.nlm.nih.gov/sos3/sra-pub-run-20/SRR13414541/SRR13414541.1
S.italica	G286	SRP301361	SAMN15195215	SRR13414542	ILLUMINA (HiSeq X Ten)	PE	leaf				Re-sequencing of 312 accessions in foxtail millet (Setaria italica)	https://sra-downloadb.be-md.ncbi.nlm.nih.gov/sos3/sra-pub-run-19/SRR13414542/SRR13414542.1
S.italica	G285	SRP301361	SAMN15195214	SRR13414543	ILLUMINA (HiSeq X Ten)	PE	leaf				Re-sequencing of 312 accessions in foxtail millet (Setaria italica)	https://sra-downloadb.be-md.ncbi.nlm.nih.gov/sos3/sra-pub-run-21/SRR13414543/SRR13414543.1
S.italica	G284	SRP301361	SAMN15195213	SRR13414544	ILLUMINA (HiSeq X Ten)	PE	leaf				Re-sequencing of 312 accessions in foxtail millet (Setaria italica)	https://sra-downloadb.be-md.ncbi.nlm.nih.gov/sos3/sra-pub-run-21/SRR13414544/SRR13414544.1
S.italica	G283	SRP301361	SAMN15195212	SRR13414545	ILLUMINA (HiSeq X Ten)	PE	leaf				Re-sequencing of 312 accessions in foxtail millet (Setaria italica)	https://sra-downloadb.be-md.ncbi.nlm.nih.gov/sos3/sra-pub-run-19/SRR13414545/SRR13414545.1
S.italica	G282	SRP301361	SAMN15195211	SRR13414546	ILLUMINA (HiSeq X Ten)	PE	leaf				Re-sequencing of 312 accessions in foxtail millet (Setaria italica)	https://sra-downloadb.be-md.ncbi.nlm.nih.gov/sos3/sra-pub-run-19/SRR13414546/SRR13414546.1
S.italica	G281	SRP301361	SAMN15195210	SRR13414547	ILLUMINA (HiSeq X Ten)	PE	leaf				Re-sequencing of 312 accessions in foxtail millet (Setaria italica)	https://sra-downloadb.be-md.ncbi.nlm.nih.gov/sos3/sra-pub-run-19/SRR13414547/SRR13414547.1
S.italica	G280	SRP301361	SAMN15195209	SRR13414549	ILLUMINA (HiSeq X Ten)	PE	leaf				Re-sequencing of 312 accessions in foxtail millet (Setaria italica)	https://sra-downloadb.be-md.ncbi.nlm.nih.gov/sos3/sra-pub-run-21/SRR13414549/SRR13414549.1
S.italica	G279	SRP301361	SAMN15195208	SRR13414550	ILLUMINA (HiSeq X Ten)	PE	leaf				Re-sequencing of 312 accessions in foxtail millet (Setaria italica)	https://sra-downloadb.be-md.ncbi.nlm.nih.gov/sos3/sra-pub-run-20/SRR13414550/SRR13414550.1
S.italica	G278	SRP301361	SAMN15195207	SRR13414551	ILLUMINA (HiSeq X Ten)	PE	leaf				Re-sequencing of 312 accessions in foxtail millet (Setaria italica)	https://sra-downloadb.be-md.ncbi.nlm.nih.gov/sos3/sra-pub-run-20/SRR13414551/SRR13414551.1
S.italica	G277	SRP301361	SAMN15195206	SRR13414552	ILLUMINA (HiSeq X Ten)	PE	leaf				Re-sequencing of 312 accessions in foxtail millet (Setaria italica)	https://sra-downloadb.be-md.ncbi.nlm.nih.gov/sos3/sra-pub-run-20/SRR13414552/SRR13414552.1
S.italica	G276	SRP301361	SAMN15195205	SRR13414553	ILLUMINA (HiSeq X Ten)	PE	leaf				Re-sequencing of 312 accessions in foxtail millet (Setaria italica)	https://sra-downloadb.be-md.ncbi.nlm.nih.gov/sos3/sra-pub-run-20/SRR13414553/SRR13414553.1
S.italica	G275	SRP301361	SAMN15195204	SRR13414554	ILLUMINA (HiSeq X Ten)	PE	leaf				Re-sequencing of 312 accessions in foxtail millet (Setaria italica)	https://sra-downloadb.be-md.ncbi.nlm.nih.gov/sos3/sra-pub-run-20/SRR13414554/SRR13414554.1
S.italica	G274	SRP301361	SAMN15195203	SRR13414555	ILLUMINA (HiSeq X Ten)	PE	leaf				Re-sequencing of 312 accessions in foxtail millet (Setaria italica)	https://sra-downloadb.be-md.ncbi.nlm.nih.gov/sos3/sra-pub-run-20/SRR13414555/SRR13414555.1
S.italica	G273	SRP301361	SAMN15195202	SRR13414556	ILLUMINA (HiSeq X Ten)	PE	leaf				Re-sequencing of 312 accessions in foxtail millet (Setaria italica)	https://sra-downloadb.be-md.ncbi.nlm.nih.gov/sos3/sra-pub-run-20/SRR13414556/SRR13414556.1
S.italica	G272	SRP301361	SAMN15195201	SRR13414557	ILLUMINA (HiSeq X Ten)	PE	leaf				Re-sequencing of 312 accessions in foxtail millet (Setaria italica)	https://sra-downloadb.be-md.ncbi.nlm.nih.gov/sos3/sra-pub-run-19/SRR13414557/SRR13414557.1
S.italica	G271	SRP301361	SAMN15195200	SRR13414558	ILLUMINA (HiSeq X Ten)	PE	leaf				Re-sequencing of 312 accessions in foxtail millet (Setaria italica)	https://sra-downloadb.be-md.ncbi.nlm.nih.gov/sos3/sra-pub-run-21/SRR13414558/SRR13414558.1
S.italica	G270	SRP301361	SAMN15195199	SRR13414560	ILLUMINA (HiSeq X Ten)	PE	leaf				Re-sequencing of 312 accessions in foxtail millet (Setaria italica)	https://sra-downloadb.be-md.ncbi.nlm.nih.gov/sos3/sra-pub-run-20/SRR13414560/SRR13414560.1
S.italica	G269	SRP301361	SAMN15195198	SRR13414561	ILLUMINA (HiSeq X Ten)	PE	leaf				Re-sequencing of 312 accessions in foxtail millet (Setaria italica)	https://sra-downloadb.be-md.ncbi.nlm.nih.gov/sos3/sra-pub-run-20/SRR13414561/SRR13414561.1
S.italica	G268	SRP301361	SAMN15195197	SRR13414562	ILLUMINA (HiSeq X Ten)	PE	leaf				Re-sequencing of 312 accessions in foxtail millet (Setaria italica)	https://sra-downloadb.be-md.ncbi.nlm.nih.gov/sos3/sra-pub-run-21/SRR13414562/SRR13414562.1
S.italica	G267	SRP301361	SAMN15195196	SRR13414563	ILLUMINA (HiSeq X Ten)	PE	leaf				Re-sequencing of 312 accessions in foxtail millet (Setaria italica)	https://sra-downloadb.be-md.ncbi.nlm.nih.gov/sos3/sra-pub-run-21/SRR13414563/SRR13414563.1
S.italica	G266	SRP301361	SAMN15195195	SRR13414564	ILLUMINA (HiSeq X Ten)	PE	leaf				Re-sequencing of 312 accessions in foxtail millet (Setaria italica)	https://sra-downloadb.be-md.ncbi.nlm.nih.gov/sos3/sra-pub-run-19/SRR13414564/SRR13414564.1
S.italica	G265	SRP301361	SAMN15195194	SRR13414565	ILLUMINA (HiSeq X Ten)	PE	leaf				Re-sequencing of 312 accessions in foxtail millet (Setaria italica)	https://sra-downloadb.be-md.ncbi.nlm.nih.gov/sos3/sra-pub-run-20/SRR13414565/SRR13414565.1
S.italica	G264	SRP301361	SAMN15195193	SRR13414490	ILLUMINA (HiSeq X Ten)	PE	leaf				Re-sequencing of 312 accessions in foxtail millet (Setaria italica)	https://sra-downloadb.be-md.ncbi.nlm.nih.gov/sos3/sra-pub-run-19/SRR13414490/SRR13414490.1
S.italica	G263	SRP301361	SAMN15195192	SRR13414491	ILLUMINA (HiSeq X Ten)	PE	leaf				Re-sequencing of 312 accessions in foxtail millet (Setaria italica)	https://sra-downloadb.be-md.ncbi.nlm.nih.gov/sos3/sra-pub-run-21/SRR13414491/SRR13414491.1
S.italica	G262	SRP301361	SAMN15195191	SRR13414492	ILLUMINA (HiSeq X Ten)	PE	leaf				Re-sequencing of 312 accessions in foxtail millet (Setaria italica)	https://sra-downloadb.be-md.ncbi.nlm.nih.gov/sos3/sra-pub-run-19/SRR13414492/SRR13414492.1
S.italica	G261	SRP301361	SAMN15195190	SRR13414493	ILLUMINA (HiSeq X Ten)	PE	leaf				Re-sequencing of 312 accessions in foxtail millet (Setaria italica)	https://sra-downloadb.be-md.ncbi.nlm.nih.gov/sos3/sra-pub-run-19/SRR13414493/SRR13414493.1
S.italica	G260	SRP301361	SAMN15195189	SRR13414495	ILLUMINA (HiSeq X Ten)	PE	leaf				Re-sequencing of 312 accessions in foxtail millet (Setaria italica)	https://sra-downloadb.be-md.ncbi.nlm.nih.gov/sos3/sra-pub-run-19/SRR13414495/SRR13414495.1
S.italica	G259	SRP301361	SAMN15195188	SRR13414496	ILLUMINA (HiSeq X Ten)	PE	leaf				Re-sequencing of 312 accessions in foxtail millet (Setaria italica)	https://sra-downloadb.be-md.ncbi.nlm.nih.gov/sos3/sra-pub-run-21/SRR13414496/SRR13414496.1
S.italica	G258	SRP301361	SAMN15195187	SRR13414497	ILLUMINA (HiSeq X Ten)	PE	leaf				Re-sequencing of 312 accessions in foxtail millet (Setaria italica)	https://sra-downloadb.be-md.ncbi.nlm.nih.gov/sos3/sra-pub-run-20/SRR13414497/SRR13414497.1
S.italica	G257	SRP301361	SAMN15195186	SRR13414498	ILLUMINA (HiSeq X Ten)	PE	leaf				Re-sequencing of 312 accessions in foxtail millet (Setaria italica)	https://sra-downloadb.be-md.ncbi.nlm.nih.gov/sos3/sra-pub-run-21/SRR13414498/SRR13414498.1
S.italica	G256	SRP301361	SAMN15195185	SRR13414499	ILLUMINA (HiSeq X Ten)	PE	leaf				Re-sequencing of 312 accessions in foxtail millet (Setaria italica)	https://sra-downloadb.be-md.ncbi.nlm.nih.gov/sos3/sra-pub-run-20/SRR13414499/SRR13414499.1
S.italica	G255	SRP301361	SAMN15195184	SRR13414500	ILLUMINA (HiSeq X Ten)	PE	leaf				Re-sequencing of 312 accessions in foxtail millet (Setaria italica)	https://sra-downloadb.be-md.ncbi.nlm.nih.gov/sos3/sra-pub-run-21/SRR13414500/SRR13414500.1
S.italica	G254	SRP301361	SAMN15195183	SRR13414501	ILLUMINA (HiSeq X Ten)	PE	leaf				Re-sequencing of 312 accessions in foxtail millet (Setaria italica)	https://sra-downloadb.be-md.ncbi.nlm.nih.gov/sos3/sra-pub-run-21/SRR13414501/SRR13414501.1
S.italica	G253	SRP301361	SAMN15195182	SRR13414502	ILLUMINA (HiSeq X Ten)	PE	leaf				Re-sequencing of 312 accessions in foxtail millet (Setaria italica)	https://sra-downloadb.be-md.ncbi.nlm.nih.gov/sos3/sra-pub-run-20/SRR13414502/SRR13414502.1
S.italica	G252	SRP301361	SAMN15195181	SRR13414503	ILLUMINA (HiSeq X Ten)	PE	leaf				Re-sequencing of 312 accessions in foxtail millet (Setaria italica)	https://sra-downloadb.be-md.ncbi.nlm.nih.gov/sos3/sra-pub-run-20/SRR13414503/SRR13414503.1
S.italica	G251	SRP301361	SAMN15195180	SRR13414504	ILLUMINA (HiSeq X Ten)	PE	leaf				Re-sequencing of 312 accessions in foxtail millet (Setaria italica)	https://sra-downloadb.be-md.ncbi.nlm.nih.gov/sos3/sra-pub-run-19/SRR13414504/SRR13414504.1
S.italica	G250	SRP301361	SAMN15195179	SRR13414506	ILLUMINA (HiSeq X Ten)	PE	leaf				Re-sequencing of 312 accessions in foxtail millet (Setaria italica)	https://sra-downloadb.be-md.ncbi.nlm.nih.gov/sos3/sra-pub-run-20/SRR13414506/SRR13414506.1
S.italica	G249	SRP301361	SAMN15195178	SRR13414507	ILLUMINA (HiSeq X Ten)	PE	leaf				Re-sequencing of 312 accessions in foxtail millet (Setaria italica)	https://sra-downloadb.be-md.ncbi.nlm.nih.gov/sos3/sra-pub-run-19/SRR13414507/SRR13414507.1
S.italica	G248	SRP301361	SAMN15195177	SRR13414508	ILLUMINA (HiSeq X Ten)	PE	leaf				Re-sequencing of 312 accessions in foxtail millet (Setaria italica)	https://sra-downloadb.be-md.ncbi.nlm.nih.gov/sos3/sra-pub-run-19/SRR13414508/SRR13414508.1
S.italica	G247	SRP301361	SAMN15195176	SRR13414509	ILLUMINA (HiSeq X Ten)	PE	leaf				Re-sequencing of 312 accessions in foxtail millet (Setaria italica)	https://sra-downloadb.be-md.ncbi.nlm.nih.gov/sos3/sra-pub-run-20/SRR13414509/SRR13414509.1
S.italica	G246	SRP301361	SAMN15195175	SRR13414510	ILLUMINA (HiSeq X Ten)	PE	leaf				Re-sequencing of 312 accessions in foxtail millet (Setaria italica)	https://sra-downloadb.be-md.ncbi.nlm.nih.gov/sos3/sra-pub-run-21/SRR13414510/SRR13414510.1
S.italica	G245	SRP301361	SAMN15195174	SRR13414511	ILLUMINA (HiSeq X Ten)	PE	leaf				Re-sequencing of 312 accessions in foxtail millet (Setaria italica)	https://sra-downloadb.be-md.ncbi.nlm.nih.gov/sos3/sra-pub-run-20/SRR13414511/SRR13414511.1
S.italica	G244	SRP301361	SAMN15195173	SRR13414512	ILLUMINA (HiSeq X Ten)	PE	leaf				Re-sequencing of 312 accessions in foxtail millet (Setaria italica)	https://sra-downloadb.be-md.ncbi.nlm.nih.gov/sos3/sra-pub-run-19/SRR13414512/SRR13414512.1
S.italica	G243	SRP301361	SAMN15195172	SRR13414513	ILLUMINA (HiSeq X Ten)	PE	leaf				Re-sequencing of 312 accessions in foxtail millet (Setaria italica)	https://sra-downloadb.be-md.ncbi.nlm.nih.gov/sos3/sra-pub-run-19/SRR13414513/SRR13414513.1
S.italica	G242	SRP301361	SAMN15195171	SRR13414514	ILLUMINA (HiSeq X Ten)	PE	leaf				Re-sequencing of 312 accessions in foxtail millet (Setaria italica)	https://sra-downloadb.be-md.ncbi.nlm.nih.gov/sos3/sra-pub-run-19/SRR13414514/SRR13414514.1
S.italica	G241	SRP301361	SAMN15195170	SRR13414515	ILLUMINA (HiSeq X Ten)	PE	leaf				Re-sequencing of 312 accessions in foxtail millet (Setaria italica)	https://sra-downloadb.be-md.ncbi.nlm.nih.gov/sos3/sra-pub-run-19/SRR13414515/SRR13414515.1
S.italica	G240	SRP301361	SAMN15195169	SRR13414517	ILLUMINA (HiSeq X Ten)	PE	leaf				Re-sequencing of 312 accessions in foxtail millet (Setaria italica)	https://sra-downloadb.be-md.ncbi.nlm.nih.gov/sos3/sra-pub-run-21/SRR13414517/SRR13414517.1
S.italica	G239	SRP301361	SAMN15195168	SRR13414518	ILLUMINA (HiSeq X Ten)	PE	leaf				Re-sequencing of 312 accessions in foxtail millet (Setaria italica)	https://sra-downloadb.be-md.ncbi.nlm.nih.gov/sos3/sra-pub-run-21/SRR13414518/SRR13414518.1
S.italica	G238	SRP301361	SAMN15195167	SRR13414519	ILLUMINA (HiSeq X Ten)	PE	leaf				Re-sequencing of 312 accessions in foxtail millet (Setaria italica)	https://sra-downloadb.be-md.ncbi.nlm.nih.gov/sos3/sra-pub-run-19/SRR13414519/SRR13414519.1
S.italica	G237	SRP301361	SAMN15195166	SRR13414520	ILLUMINA (HiSeq X Ten)	PE	leaf				Re-sequencing of 312 accessions in foxtail millet (Setaria italica)	https://sra-downloadb.be-md.ncbi.nlm.nih.gov/sos3/sra-pub-run-20/SRR13414520/SRR13414520.1
S.italica	G236	SRP301361	SAMN15195165	SRR13414521	ILLUMINA (HiSeq X Ten)	PE	leaf				Re-sequencing of 312 accessions in foxtail millet (Setaria italica)	https://sra-downloadb.be-md.ncbi.nlm.nih.gov/sos3/sra-pub-run-21/SRR13414521/SRR13414521.1
S.italica	G235	SRP301361	SAMN15195164	SRR13414522	ILLUMINA (HiSeq X Ten)	PE	leaf				Re-sequencing of 312 accessions in foxtail millet (Setaria italica)	https://sra-downloadb.be-md.ncbi.nlm.nih.gov/sos3/sra-pub-run-20/SRR13414522/SRR13414522.1
S.italica	G234	SRP301361	SAMN15195163	SRR13414523	ILLUMINA (HiSeq X Ten)	PE	leaf				Re-sequencing of 312 accessions in foxtail millet (Setaria italica)	https://sra-downloadb.be-md.ncbi.nlm.nih.gov/sos3/sra-pub-run-19/SRR13414523/SRR13414523.1
S.italica	G233	SRP301361	SAMN15195162	SRR13414524	ILLUMINA (HiSeq X Ten)	PE	leaf				Re-sequencing of 312 accessions in foxtail millet (Setaria italica)	https://sra-downloadb.be-md.ncbi.nlm.nih.gov/sos3/sra-pub-run-19/SRR13414524/SRR13414524.1
S.italica	G232	SRP301361	SAMN15195161	SRR13414525	ILLUMINA (HiSeq X Ten)	PE	leaf				Re-sequencing of 312 accessions in foxtail millet (Setaria italica)	https://sra-downloadb.be-md.ncbi.nlm.nih.gov/sos3/sra-pub-run-19/SRR13414525/SRR13414525.1
S.italica	G231	SRP301361	SAMN15195160	SRR13414454	ILLUMINA (HiSeq X Ten)	PE	leaf				Re-sequencing of 312 accessions in foxtail millet (Setaria italica)	https://sra-downloadb.be-md.ncbi.nlm.nih.gov/sos3/sra-pub-run-21/SRR13414454/SRR13414454.1
S.italica	G230	SRP301361	SAMN15195159	SRR13414456	ILLUMINA (HiSeq X Ten)	PE	leaf				Re-sequencing of 312 accessions in foxtail millet (Setaria italica)	https://sra-downloadb.be-md.ncbi.nlm.nih.gov/sos3/sra-pub-run-21/SRR13414456/SRR13414456.1
S.italica	G229	SRP301361	SAMN15195158	SRR13414457	ILLUMINA (HiSeq X Ten)	PE	leaf				Re-sequencing of 312 accessions in foxtail millet (Setaria italica)	https://sra-downloadb.be-md.ncbi.nlm.nih.gov/sos3/sra-pub-run-21/SRR13414457/SRR13414457.1
S.italica	G228	SRP301361	SAMN15195157	SRR13414458	ILLUMINA (HiSeq X Ten)	PE	leaf				Re-sequencing of 312 accessions in foxtail millet (Setaria italica)	https://sra-downloadb.be-md.ncbi.nlm.nih.gov/sos3/sra-pub-run-21/SRR13414458/SRR13414458.1
S.italica	G227	SRP301361	SAMN15195156	SRR13414459	ILLUMINA (HiSeq X Ten)	PE	leaf				Re-sequencing of 312 accessions in foxtail millet (Setaria italica)	https://sra-downloadb.be-md.ncbi.nlm.nih.gov/sos3/sra-pub-run-20/SRR13414459/SRR13414459.1
S.italica	G226	SRP301361	SAMN15195155	SRR13414460	ILLUMINA (HiSeq X Ten)	PE	leaf				Re-sequencing of 312 accessions in foxtail millet (Setaria italica)	https://sra-downloadb.be-md.ncbi.nlm.nih.gov/sos3/sra-pub-run-21/SRR13414460/SRR13414460.1
S.italica	G225	SRP301361	SAMN15195154	SRR13414461	ILLUMINA (HiSeq X Ten)	PE	leaf				Re-sequencing of 312 accessions in foxtail millet (Setaria italica)	https://sra-downloadb.be-md.ncbi.nlm.nih.gov/sos3/sra-pub-run-19/SRR13414461/SRR13414461.1
S.italica	G224	SRP301361	SAMN15195153	SRR13414462	ILLUMINA (HiSeq X Ten)	PE	leaf				Re-sequencing of 312 accessions in foxtail millet (Setaria italica)	https://sra-downloadb.be-md.ncbi.nlm.nih.gov/sos3/sra-pub-run-20/SRR13414462/SRR13414462.1
S.italica	G223	SRP301361	SAMN15195152	SRR13414463	ILLUMINA (HiSeq X Ten)	PE	leaf				Re-sequencing of 312 accessions in foxtail millet (Setaria italica)	https://sra-downloadb.be-md.ncbi.nlm.nih.gov/sos3/sra-pub-run-21/SRR13414463/SRR13414463.1
S.italica	G222	SRP301361	SAMN15195151	SRR13414464	ILLUMINA (HiSeq X Ten)	PE	leaf				Re-sequencing of 312 accessions in foxtail millet (Setaria italica)	https://sra-downloadb.be-md.ncbi.nlm.nih.gov/sos3/sra-pub-run-21/SRR13414464/SRR13414464.1
S.italica	G221	SRP301361	SAMN15195150	SRR13414465	ILLUMINA (HiSeq X Ten)	PE	leaf				Re-sequencing of 312 accessions in foxtail millet (Setaria italica)	https://sra-downloadb.be-md.ncbi.nlm.nih.gov/sos3/sra-pub-run-19/SRR13414465/SRR13414465.1
S.italica	G220	SRP301361	SAMN15195149	SRR13414467	ILLUMINA (HiSeq X Ten)	PE	leaf				Re-sequencing of 312 accessions in foxtail millet (Setaria italica)	https://sra-downloadb.be-md.ncbi.nlm.nih.gov/sos3/sra-pub-run-19/SRR13414467/SRR13414467.1
S.italica	G219	SRP301361	SAMN15195148	SRR13414468	ILLUMINA (HiSeq X Ten)	PE	leaf				Re-sequencing of 312 accessions in foxtail millet (Setaria italica)	https://sra-downloadb.be-md.ncbi.nlm.nih.gov/sos3/sra-pub-run-19/SRR13414468/SRR13414468.1
S.italica	G218	SRP301361	SAMN15195147	SRR13414469	ILLUMINA (HiSeq X Ten)	PE	leaf				Re-sequencing of 312 accessions in foxtail millet (Setaria italica)	https://sra-downloadb.be-md.ncbi.nlm.nih.gov/sos3/sra-pub-run-21/SRR13414469/SRR13414469.1
S.italica	G217	SRP301361	SAMN15195146	SRR13414470	ILLUMINA (HiSeq X Ten)	PE	leaf				Re-sequencing of 312 accessions in foxtail millet (Setaria italica)	https://sra-downloadb.be-md.ncbi.nlm.nih.gov/sos3/sra-pub-run-19/SRR13414470/SRR13414470.1
S.italica	G216	SRP301361	SAMN15195145	SRR13414471	ILLUMINA (HiSeq X Ten)	PE	leaf				Re-sequencing of 312 accessions in foxtail millet (Setaria italica)	https://sra-downloadb.be-md.ncbi.nlm.nih.gov/sos3/sra-pub-run-21/SRR13414471/SRR13414471.1
S.italica	G215	SRP301361	SAMN15195144	SRR13414472	ILLUMINA (HiSeq X Ten)	PE	leaf				Re-sequencing of 312 accessions in foxtail millet (Setaria italica)	https://sra-downloadb.be-md.ncbi.nlm.nih.gov/sos3/sra-pub-run-21/SRR13414472/SRR13414472.1
S.italica	G214	SRP301361	SAMN15195143	SRR13414473	ILLUMINA (HiSeq X Ten)	PE	leaf				Re-sequencing of 312 accessions in foxtail millet (Setaria italica)	https://sra-downloadb.be-md.ncbi.nlm.nih.gov/sos3/sra-pub-run-20/SRR13414473/SRR13414473.1
S.italica	G213	SRP301361	SAMN15195142	SRR13414474	ILLUMINA (HiSeq X Ten)	PE	leaf				Re-sequencing of 312 accessions in foxtail millet (Setaria italica)	https://sra-downloadb.be-md.ncbi.nlm.nih.gov/sos3/sra-pub-run-21/SRR13414474/SRR13414474.1
S.italica	G212	SRP301361	SAMN15195141	SRR13414475	ILLUMINA (HiSeq X Ten)	PE	leaf				Re-sequencing of 312 accessions in foxtail millet (Setaria italica)	https://sra-downloadb.be-md.ncbi.nlm.nih.gov/sos3/sra-pub-run-21/SRR13414475/SRR13414475.1
S.italica	G211	SRP301361	SAMN15195140	SRR13414476	ILLUMINA (HiSeq X Ten)	PE	leaf				Re-sequencing of 312 accessions in foxtail millet (Setaria italica)	https://sra-downloadb.be-md.ncbi.nlm.nih.gov/sos3/sra-pub-run-19/SRR13414476/SRR13414476.1
S.italica	G210	SRP301361	SAMN15195139	SRR13414478	ILLUMINA (HiSeq X Ten)	PE	leaf				Re-sequencing of 312 accessions in foxtail millet (Setaria italica)	https://sra-downloadb.be-md.ncbi.nlm.nih.gov/sos3/sra-pub-run-19/SRR13414478/SRR13414478.1
S.italica	G209	SRP301361	SAMN15195138	SRR13414479	ILLUMINA (HiSeq X Ten)	PE	leaf				Re-sequencing of 312 accessions in foxtail millet (Setaria italica)	https://sra-downloadb.be-md.ncbi.nlm.nih.gov/sos3/sra-pub-run-21/SRR13414479/SRR13414479.1
S.italica	G208	SRP301361	SAMN15195137	SRR13414480	ILLUMINA (HiSeq X Ten)	PE	leaf				Re-sequencing of 312 accessions in foxtail millet (Setaria italica)	https://sra-downloadb.be-md.ncbi.nlm.nih.gov/sos3/sra-pub-run-19/SRR13414480/SRR13414480.1
S.italica	G207	SRP301361	SAMN15195136	SRR13414481	ILLUMINA (HiSeq X Ten)	PE	leaf				Re-sequencing of 312 accessions in foxtail millet (Setaria italica)	https://sra-downloadb.be-md.ncbi.nlm.nih.gov/sos3/sra-pub-run-21/SRR13414481/SRR13414481.1
S.italica	G206	SRP301361	SAMN15195135	SRR13414482	ILLUMINA (HiSeq X Ten)	PE	leaf				Re-sequencing of 312 accessions in foxtail millet (Setaria italica)	https://sra-downloadb.be-md.ncbi.nlm.nih.gov/sos3/sra-pub-run-21/SRR13414482/SRR13414482.1
S.italica	G205	SRP301361	SAMN15195134	SRR13414483	ILLUMINA (HiSeq X Ten)	PE	leaf				Re-sequencing of 312 accessions in foxtail millet (Setaria italica)	https://sra-downloadb.be-md.ncbi.nlm.nih.gov/sos3/sra-pub-run-20/SRR13414483/SRR13414483.1
S.italica	G204	SRP301361	SAMN15195133	SRR13414484	ILLUMINA (HiSeq X Ten)	PE	leaf				Re-sequencing of 312 accessions in foxtail millet (Setaria italica)	https://sra-downloadb.be-md.ncbi.nlm.nih.gov/sos3/sra-pub-run-21/SRR13414484/SRR13414484.1
S.italica	G203	SRP301361	SAMN15195132	SRR13414485	ILLUMINA (HiSeq X Ten)	PE	leaf				Re-sequencing of 312 accessions in foxtail millet (Setaria italica)	https://sra-downloadb.be-md.ncbi.nlm.nih.gov/sos3/sra-pub-run-21/SRR13414485/SRR13414485.1
S.italica	G202	SRP301361	SAMN15195131	SRR13414486	ILLUMINA (HiSeq X Ten)	PE	leaf				Re-sequencing of 312 accessions in foxtail millet (Setaria italica)	https://sra-downloadb.be-md.ncbi.nlm.nih.gov/sos3/sra-pub-run-20/SRR13414486/SRR13414486.1
S.italica	G201	SRP301361	SAMN15195130	SRR13414487	ILLUMINA (HiSeq X Ten)	PE	leaf				Re-sequencing of 312 accessions in foxtail millet (Setaria italica)	https://sra-downloadb.be-md.ncbi.nlm.nih.gov/sos3/sra-pub-run-21/SRR13414487/SRR13414487.1
S.italica	G200	SRP301361	SAMN15195129	SRR13414398	ILLUMINA (HiSeq X Ten)	PE	leaf				Re-sequencing of 312 accessions in foxtail millet (Setaria italica)	https://sra-downloadb.be-md.ncbi.nlm.nih.gov/sos3/sra-pub-run-20/SRR13414398/SRR13414398.1
S.italica	G199	SRP301361	SAMN15195128	SRR13414399	ILLUMINA (HiSeq X Ten)	PE	leaf				Re-sequencing of 312 accessions in foxtail millet (Setaria italica)	https://sra-downloadb.be-md.ncbi.nlm.nih.gov/sos3/sra-pub-run-20/SRR13414399/SRR13414399.1
S.italica	G198	SRP301361	SAMN15195127	SRR13414400	ILLUMINA (HiSeq X Ten)	PE	leaf				Re-sequencing of 312 accessions in foxtail millet (Setaria italica)	https://sra-downloadb.be-md.ncbi.nlm.nih.gov/sos3/sra-pub-run-20/SRR13414400/SRR13414400.1
S.italica	G197	SRP301361	SAMN15195126	SRR13414401	ILLUMINA (HiSeq X Ten)	PE	leaf				Re-sequencing of 312 accessions in foxtail millet (Setaria italica)	https://sra-downloadb.be-md.ncbi.nlm.nih.gov/sos3/sra-pub-run-20/SRR13414401/SRR13414401.1
S.italica	G196	SRP301361	SAMN15195125	SRR13414402	ILLUMINA (HiSeq X Ten)	PE	leaf				Re-sequencing of 312 accessions in foxtail millet (Setaria italica)	https://sra-downloadb.be-md.ncbi.nlm.nih.gov/sos3/sra-pub-run-20/SRR13414402/SRR13414402.1
S.italica	G195	SRP301361	SAMN15195124	SRR13414403	ILLUMINA (HiSeq X Ten)	PE	leaf				Re-sequencing of 312 accessions in foxtail millet (Setaria italica)	https://sra-downloadb.be-md.ncbi.nlm.nih.gov/sos3/sra-pub-run-20/SRR13414403/SRR13414403.1
S.italica	G194	SRP301361	SAMN15195123	SRR13414404	ILLUMINA (HiSeq X Ten)	PE	leaf				Re-sequencing of 312 accessions in foxtail millet (Setaria italica)	https://sra-downloadb.be-md.ncbi.nlm.nih.gov/sos3/sra-pub-run-20/SRR13414404/SRR13414404.1
S.italica	G193	SRP301361	SAMN15195122	SRR13414405	ILLUMINA (HiSeq X Ten)	PE	leaf				Re-sequencing of 312 accessions in foxtail millet (Setaria italica)	https://sra-downloadb.be-md.ncbi.nlm.nih.gov/sos3/sra-pub-run-21/SRR13414405/SRR13414405.1
S.italica	G192	SRP301361	SAMN15195121	SRR13414406	ILLUMINA (HiSeq X Ten)	PE	leaf				Re-sequencing of 312 accessions in foxtail millet (Setaria italica)	https://sra-downloadb.be-md.ncbi.nlm.nih.gov/sos3/sra-pub-run-21/SRR13414406/SRR13414406.1
S.italica	G191	SRP301361	SAMN15195120	SRR13414407	ILLUMINA (HiSeq X Ten)	PE	leaf				Re-sequencing of 312 accessions in foxtail millet (Setaria italica)	https://sra-downloadb.be-md.ncbi.nlm.nih.gov/sos3/sra-pub-run-21/SRR13414407/SRR13414407.1
S.italica	G190	SRP301361	SAMN15195119	SRR13414409	ILLUMINA (HiSeq X Ten)	PE	leaf				Re-sequencing of 312 accessions in foxtail millet (Setaria italica)	https://sra-downloadb.be-md.ncbi.nlm.nih.gov/sos3/sra-pub-run-20/SRR13414409/SRR13414409.1
S.italica	G189	SRP301361	SAMN15195118	SRR13414410	ILLUMINA (HiSeq X Ten)	PE	leaf				Re-sequencing of 312 accessions in foxtail millet (Setaria italica)	https://sra-downloadb.be-md.ncbi.nlm.nih.gov/sos3/sra-pub-run-21/SRR13414410/SRR13414410.1
S.italica	G188	SRP301361	SAMN15195117	SRR13414411	ILLUMINA (HiSeq X Ten)	PE	leaf				Re-sequencing of 312 accessions in foxtail millet (Setaria italica)	https://sra-downloadb.be-md.ncbi.nlm.nih.gov/sos3/sra-pub-run-20/SRR13414411/SRR13414411.1
S.italica	G187	SRP301361	SAMN15195116	SRR13414412	ILLUMINA (HiSeq X Ten)	PE	leaf				Re-sequencing of 312 accessions in foxtail millet (Setaria italica)	https://sra-downloadb.be-md.ncbi.nlm.nih.gov/sos3/sra-pub-run-19/SRR13414412/SRR13414412.1
S.italica	G186	SRP301361	SAMN15195115	SRR13414413	ILLUMINA (HiSeq X Ten)	PE	leaf				Re-sequencing of 312 accessions in foxtail millet (Setaria italica)	https://sra-downloadb.be-md.ncbi.nlm.nih.gov/sos3/sra-pub-run-21/SRR13414413/SRR13414413.1
S.italica	G185	SRP301361	SAMN15195114	SRR13414414	ILLUMINA (HiSeq X Ten)	PE	leaf				Re-sequencing of 312 accessions in foxtail millet (Setaria italica)	https://sra-downloadb.be-md.ncbi.nlm.nih.gov/sos3/sra-pub-run-20/SRR13414414/SRR13414414.1
S.italica	G184	SRP301361	SAMN15195113	SRR13414415	ILLUMINA (HiSeq X Ten)	PE	leaf				Re-sequencing of 312 accessions in foxtail millet (Setaria italica)	https://sra-downloadb.be-md.ncbi.nlm.nih.gov/sos3/sra-pub-run-21/SRR13414415/SRR13414415.1
S.italica	G183	SRP301361	SAMN15195112	SRR13414416	ILLUMINA (HiSeq X Ten)	PE	leaf				Re-sequencing of 312 accessions in foxtail millet (Setaria italica)	https://sra-downloadb.be-md.ncbi.nlm.nih.gov/sos3/sra-pub-run-20/SRR13414416/SRR13414416.1
S.italica	G182	SRP301361	SAMN15195111	SRR13414417	ILLUMINA (HiSeq X Ten)	PE	leaf				Re-sequencing of 312 accessions in foxtail millet (Setaria italica)	https://sra-downloadb.be-md.ncbi.nlm.nih.gov/sos3/sra-pub-run-20/SRR13414417/SRR13414417.1
S.italica	G181	SRP301361	SAMN15195110	SRR13414418	ILLUMINA (HiSeq X Ten)	PE	leaf				Re-sequencing of 312 accessions in foxtail millet (Setaria italica)	https://sra-downloadb.be-md.ncbi.nlm.nih.gov/sos3/sra-pub-run-20/SRR13414418/SRR13414418.1
S.italica	G180	SRP301361	SAMN15195109	SRR13414420	ILLUMINA (HiSeq X Ten)	PE	leaf				Re-sequencing of 312 accessions in foxtail millet (Setaria italica)	https://sra-downloadb.be-md.ncbi.nlm.nih.gov/sos3/sra-pub-run-21/SRR13414420/SRR13414420.1
S.italica	G179	SRP301361	SAMN15195108	SRR13414421	ILLUMINA (HiSeq X Ten)	PE	leaf				Re-sequencing of 312 accessions in foxtail millet (Setaria italica)	https://sra-downloadb.be-md.ncbi.nlm.nih.gov/sos3/sra-pub-run-20/SRR13414421/SRR13414421.1
S.italica	G178	SRP301361	SAMN15195107	SRR13414422	ILLUMINA (HiSeq X Ten)	PE	leaf				Re-sequencing of 312 accessions in foxtail millet (Setaria italica)	https://sra-downloadb.be-md.ncbi.nlm.nih.gov/sos3/sra-pub-run-21/SRR13414422/SRR13414422.1
S.italica	G177	SRP301361	SAMN15195106	SRR13414423	ILLUMINA (HiSeq X Ten)	PE	leaf				Re-sequencing of 312 accessions in foxtail millet (Setaria italica)	https://sra-downloadb.be-md.ncbi.nlm.nih.gov/sos3/sra-pub-run-21/SRR13414423/SRR13414423.1
S.italica	G176	SRP301361	SAMN15195105	SRR13414424	ILLUMINA (HiSeq X Ten)	PE	leaf				Re-sequencing of 312 accessions in foxtail millet (Setaria italica)	https://sra-downloadb.be-md.ncbi.nlm.nih.gov/sos3/sra-pub-run-20/SRR13414424/SRR13414424.1
S.italica	G175	SRP301361	SAMN15195104	SRR13414425	ILLUMINA (HiSeq X Ten)	PE	leaf				Re-sequencing of 312 accessions in foxtail millet (Setaria italica)	https://sra-downloadb.be-md.ncbi.nlm.nih.gov/sos3/sra-pub-run-20/SRR13414425/SRR13414425.1
S.italica	G174	SRP301361	SAMN15195103	SRR13414426	ILLUMINA (HiSeq X Ten)	PE	leaf				Re-sequencing of 312 accessions in foxtail millet (Setaria italica)	https://sra-downloadb.be-md.ncbi.nlm.nih.gov/sos3/sra-pub-run-20/SRR13414426/SRR13414426.1
S.italica	G173	SRP301361	SAMN15195102	SRR13414427	ILLUMINA (HiSeq X Ten)	PE	leaf				Re-sequencing of 312 accessions in foxtail millet (Setaria italica)	https://sra-downloadb.be-md.ncbi.nlm.nih.gov/sos3/sra-pub-run-20/SRR13414427/SRR13414427.1
S.italica	G172	SRP301361	SAMN15195101	SRR13414428	ILLUMINA (HiSeq X Ten)	PE	leaf				Re-sequencing of 312 accessions in foxtail millet (Setaria italica)	https://sra-downloadb.be-md.ncbi.nlm.nih.gov/sos3/sra-pub-run-21/SRR13414428/SRR13414428.1
S.italica	G171	SRP301361	SAMN15195100	SRR13414429	ILLUMINA (HiSeq X Ten)	PE	leaf				Re-sequencing of 312 accessions in foxtail millet (Setaria italica)	https://sra-downloadb.be-md.ncbi.nlm.nih.gov/sos3/sra-pub-run-21/SRR13414429/SRR13414429.1
S.italica	G170	SRP301361	SAMN15195099	SRR13414431	ILLUMINA (HiSeq X Ten)	PE	leaf				Re-sequencing of 312 accessions in foxtail millet (Setaria italica)	https://sra-downloadb.be-md.ncbi.nlm.nih.gov/sos3/sra-pub-run-21/SRR13414431/SRR13414431.1
S.italica	G169	SRP301361	SAMN15195098	SRR13414432	ILLUMINA (HiSeq X Ten)	PE	leaf				Re-sequencing of 312 accessions in foxtail millet (Setaria italica)	https://sra-downloadb.be-md.ncbi.nlm.nih.gov/sos3/sra-pub-run-21/SRR13414432/SRR13414432.1
S.italica	G168	SRP301361	SAMN15195097	SRR13414434	ILLUMINA (HiSeq X Ten)	PE	leaf				Re-sequencing of 312 accessions in foxtail millet (Setaria italica)	https://sra-downloadb.be-md.ncbi.nlm.nih.gov/sos3/sra-pub-run-21/SRR13414434/SRR13414434.1
S.italica	G167	SRP301361	SAMN15195096	SRR13414362	ILLUMINA (HiSeq X Ten)	PE	leaf				Re-sequencing of 312 accessions in foxtail millet (Setaria italica)	https://sra-downloadb.be-md.ncbi.nlm.nih.gov/sos3/sra-pub-run-21/SRR13414362/SRR13414362.1
S.italica	G166	SRP301361	SAMN15195095	SRR13414363	ILLUMINA (HiSeq X Ten)	PE	leaf				Re-sequencing of 312 accessions in foxtail millet (Setaria italica)	https://sra-downloadb.be-md.ncbi.nlm.nih.gov/sos3/sra-pub-run-21/SRR13414363/SRR13414363.1
S.italica	G165	SRP301361	SAMN15195094	SRR13414364	ILLUMINA (HiSeq X Ten)	PE	leaf				Re-sequencing of 312 accessions in foxtail millet (Setaria italica)	https://sra-downloadb.be-md.ncbi.nlm.nih.gov/sos3/sra-pub-run-20/SRR13414364/SRR13414364.1
S.italica	G164	SRP301361	SAMN15195093	SRR13414365	ILLUMINA (HiSeq X Ten)	PE	leaf				Re-sequencing of 312 accessions in foxtail millet (Setaria italica)	https://sra-downloadb.be-md.ncbi.nlm.nih.gov/sos3/sra-pub-run-21/SRR13414365/SRR13414365.1
S.italica	G163	SRP301361	SAMN15195092	SRR13414366	ILLUMINA (HiSeq X Ten)	PE	leaf				Re-sequencing of 312 accessions in foxtail millet (Setaria italica)	https://sra-downloadb.be-md.ncbi.nlm.nih.gov/sos3/sra-pub-run-20/SRR13414366/SRR13414366.1
S.italica	G162	SRP301361	SAMN15195091	SRR13414367	ILLUMINA (HiSeq X Ten)	PE	leaf				Re-sequencing of 312 accessions in foxtail millet (Setaria italica)	https://sra-downloadb.be-md.ncbi.nlm.nih.gov/sos3/sra-pub-run-21/SRR13414367/SRR13414367.1
S.italica	G161	SRP301361	SAMN15195090	SRR13414368	ILLUMINA (HiSeq X Ten)	PE	leaf				Re-sequencing of 312 accessions in foxtail millet (Setaria italica)	https://sra-downloadb.be-md.ncbi.nlm.nih.gov/sos3/sra-pub-run-20/SRR13414368/SRR13414368.1
S.italica	G160	SRP301361	SAMN15195089	SRR13414370	ILLUMINA (HiSeq X Ten)	PE	leaf				Re-sequencing of 312 accessions in foxtail millet (Setaria italica)	https://sra-downloadb.be-md.ncbi.nlm.nih.gov/sos3/sra-pub-run-20/SRR13414370/SRR13414370.1
S.italica	G159	SRP301361	SAMN15195088	SRR13414371	ILLUMINA (HiSeq X Ten)	PE	leaf				Re-sequencing of 312 accessions in foxtail millet (Setaria italica)	https://sra-downloadb.be-md.ncbi.nlm.nih.gov/sos3/sra-pub-run-20/SRR13414371/SRR13414371.1
S.italica	G158	SRP301361	SAMN15195087	SRR13414372	ILLUMINA (HiSeq X Ten)	PE	leaf				Re-sequencing of 312 accessions in foxtail millet (Setaria italica)	https://sra-downloadb.be-md.ncbi.nlm.nih.gov/sos3/sra-pub-run-20/SRR13414372/SRR13414372.1
S.italica	G157	SRP301361	SAMN15195086	SRR13414373	ILLUMINA (HiSeq X Ten)	PE	leaf				Re-sequencing of 312 accessions in foxtail millet (Setaria italica)	https://sra-downloadb.be-md.ncbi.nlm.nih.gov/sos3/sra-pub-run-21/SRR13414373/SRR13414373.1
S.italica	G156	SRP301361	SAMN15195085	SRR13414374	ILLUMINA (HiSeq X Ten)	PE	leaf				Re-sequencing of 312 accessions in foxtail millet (Setaria italica)	https://sra-downloadb.be-md.ncbi.nlm.nih.gov/sos3/sra-pub-run-21/SRR13414374/SRR13414374.1
S.italica	G155	SRP301361	SAMN15195084	SRR13414375	ILLUMINA (HiSeq X Ten)	PE	leaf				Re-sequencing of 312 accessions in foxtail millet (Setaria italica)	https://sra-downloadb.be-md.ncbi.nlm.nih.gov/sos3/sra-pub-run-21/SRR13414375/SRR13414375.1
S.italica	G154	SRP301361	SAMN15195083	SRR13414376	ILLUMINA (HiSeq X Ten)	PE	leaf				Re-sequencing of 312 accessions in foxtail millet (Setaria italica)	https://sra-downloadb.be-md.ncbi.nlm.nih.gov/sos3/sra-pub-run-19/SRR13414376/SRR13414376.1
S.italica	G153	SRP301361	SAMN15195082	SRR13414377	ILLUMINA (HiSeq X Ten)	PE	leaf				Re-sequencing of 312 accessions in foxtail millet (Setaria italica)	https://sra-downloadb.be-md.ncbi.nlm.nih.gov/sos3/sra-pub-run-21/SRR13414377/SRR13414377.1
S.italica	G152	SRP301361	SAMN15195081	SRR13414378	ILLUMINA (HiSeq X Ten)	PE	leaf				Re-sequencing of 312 accessions in foxtail millet (Setaria italica)	https://sra-downloadb.be-md.ncbi.nlm.nih.gov/sos3/sra-pub-run-20/SRR13414378/SRR13414378.1
S.italica	G151	SRP301361	SAMN15195080	SRR13414379	ILLUMINA (HiSeq X Ten)	PE	leaf				Re-sequencing of 312 accessions in foxtail millet (Setaria italica)	https://sra-downloadb.be-md.ncbi.nlm.nih.gov/sos3/sra-pub-run-21/SRR13414379/SRR13414379.1
S.italica	G150	SRP301361	SAMN15195079	SRR13414381	ILLUMINA (HiSeq X Ten)	PE	leaf				Re-sequencing of 312 accessions in foxtail millet (Setaria italica)	https://sra-downloadb.be-md.ncbi.nlm.nih.gov/sos3/sra-pub-run-20/SRR13414381/SRR13414381.1
S.italica	G149	SRP301361	SAMN15195078	SRR13414382	ILLUMINA (HiSeq X Ten)	PE	leaf				Re-sequencing of 312 accessions in foxtail millet (Setaria italica)	https://sra-downloadb.be-md.ncbi.nlm.nih.gov/sos3/sra-pub-run-21/SRR13414382/SRR13414382.1
S.italica	G148	SRP301361	SAMN15195077	SRR13414383	ILLUMINA (HiSeq X Ten)	PE	leaf				Re-sequencing of 312 accessions in foxtail millet (Setaria italica)	https://sra-downloadb.be-md.ncbi.nlm.nih.gov/sos3/sra-pub-run-19/SRR13414383/SRR13414383.1
S.italica	G147	SRP301361	SAMN15195076	SRR13414384	ILLUMINA (HiSeq X Ten)	PE	leaf				Re-sequencing of 312 accessions in foxtail millet (Setaria italica)	https://sra-downloadb.be-md.ncbi.nlm.nih.gov/sos3/sra-pub-run-20/SRR13414384/SRR13414384.1
S.italica	G146	SRP301361	SAMN15195075	SRR13414385	ILLUMINA (HiSeq X Ten)	PE	leaf				Re-sequencing of 312 accessions in foxtail millet (Setaria italica)	https://sra-downloadb.be-md.ncbi.nlm.nih.gov/sos3/sra-pub-run-21/SRR13414385/SRR13414385.1
S.italica	G145	SRP301361	SAMN15195074	SRR13414386	ILLUMINA (HiSeq X Ten)	PE	leaf				Re-sequencing of 312 accessions in foxtail millet (Setaria italica)	https://sra-downloadb.be-md.ncbi.nlm.nih.gov/sos3/sra-pub-run-19/SRR13414386/SRR13414386.1
S.italica	G144	SRP301361	SAMN15195073	SRR13414387	ILLUMINA (HiSeq X Ten)	PE	leaf				Re-sequencing of 312 accessions in foxtail millet (Setaria italica)	https://sra-downloadb.be-md.ncbi.nlm.nih.gov/sos3/sra-pub-run-20/SRR13414387/SRR13414387.1
S.italica	G143	SRP301361	SAMN15195072	SRR13414388	ILLUMINA (HiSeq X Ten)	PE	leaf				Re-sequencing of 312 accessions in foxtail millet (Setaria italica)	https://sra-downloadb.be-md.ncbi.nlm.nih.gov/sos3/sra-pub-run-20/SRR13414388/SRR13414388.1
S.italica	G142	SRP301361	SAMN15195071	SRR13414389	ILLUMINA (HiSeq X Ten)	PE	leaf				Re-sequencing of 312 accessions in foxtail millet (Setaria italica)	https://sra-downloadb.be-md.ncbi.nlm.nih.gov/sos3/sra-pub-run-20/SRR13414389/SRR13414389.1
S.italica	G141	SRP301361	SAMN15195070	SRR13414390	ILLUMINA (HiSeq X Ten)	PE	leaf				Re-sequencing of 312 accessions in foxtail millet (Setaria italica)	https://sra-downloadb.be-md.ncbi.nlm.nih.gov/sos3/sra-pub-run-21/SRR13414390/SRR13414390.1
S.italica	G140	SRP301361	SAMN15195069	SRR13414392	ILLUMINA (HiSeq X Ten)	PE	leaf				Re-sequencing of 312 accessions in foxtail millet (Setaria italica)	https://sra-downloadb.be-md.ncbi.nlm.nih.gov/sos3/sra-pub-run-20/SRR13414392/SRR13414392.1
S.italica	G139	SRP301361	SAMN15195068	SRR13414393	ILLUMINA (HiSeq X Ten)	PE	leaf				Re-sequencing of 312 accessions in foxtail millet (Setaria italica)	https://sra-downloadb.be-md.ncbi.nlm.nih.gov/sos3/sra-pub-run-21/SRR13414393/SRR13414393.1
S.italica	G138	SRP301361	SAMN15195067	SRR13414394	ILLUMINA (HiSeq X Ten)	PE	leaf				Re-sequencing of 312 accessions in foxtail millet (Setaria italica)	https://sra-downloadb.be-md.ncbi.nlm.nih.gov/sos3/sra-pub-run-20/SRR13414394/SRR13414394.1
S.italica	G137	SRP301361	SAMN15195066	SRR13414395	ILLUMINA (HiSeq X Ten)	PE	leaf				Re-sequencing of 312 accessions in foxtail millet (Setaria italica)	https://sra-downloadb.be-md.ncbi.nlm.nih.gov/sos3/sra-pub-run-19/SRR13414395/SRR13414395.1
S.italica	G136	SRP301361	SAMN15195065	SRR13414396	ILLUMINA (HiSeq X Ten)	PE	leaf				Re-sequencing of 312 accessions in foxtail millet (Setaria italica)	https://sra-downloadb.be-md.ncbi.nlm.nih.gov/sos3/sra-pub-run-20/SRR13414396/SRR13414396.1
S.italica	G135	SRP301361	SAMN15195064	SRR13414397	ILLUMINA (HiSeq X Ten)	PE	leaf				Re-sequencing of 312 accessions in foxtail millet (Setaria italica)	https://sra-downloadb.be-md.ncbi.nlm.nih.gov/sos3/sra-pub-run-21/SRR13414397/SRR13414397.1
S.italica	G134	SRP301361	SAMN15195063	SRR13414326	ILLUMINA (HiSeq X Ten)	PE	leaf				Re-sequencing of 312 accessions in foxtail millet (Setaria italica)	https://sra-downloadb.be-md.ncbi.nlm.nih.gov/sos3/sra-pub-run-19/SRR13414326/SRR13414326.1
S.italica	G133	SRP301361	SAMN15195062	SRR13414327	ILLUMINA (HiSeq X Ten)	PE	leaf				Re-sequencing of 312 accessions in foxtail millet (Setaria italica)	https://sra-downloadb.be-md.ncbi.nlm.nih.gov/sos3/sra-pub-run-20/SRR13414327/SRR13414327.1
S.italica	G132	SRP301361	SAMN15195061	SRR13414328	ILLUMINA (HiSeq X Ten)	PE	leaf				Re-sequencing of 312 accessions in foxtail millet (Setaria italica)	https://sra-downloadb.be-md.ncbi.nlm.nih.gov/sos3/sra-pub-run-20/SRR13414328/SRR13414328.1
S.italica	G131	SRP301361	SAMN15195060	SRR13414329	ILLUMINA (HiSeq X Ten)	PE	leaf				Re-sequencing of 312 accessions in foxtail millet (Setaria italica)	https://sra-downloadb.be-md.ncbi.nlm.nih.gov/sos3/sra-pub-run-20/SRR13414329/SRR13414329.1
S.italica	G130	SRP301361	SAMN15195059	SRR13414331	ILLUMINA (HiSeq X Ten)	PE	leaf				Re-sequencing of 312 accessions in foxtail millet (Setaria italica)	https://sra-downloadb.be-md.ncbi.nlm.nih.gov/sos3/sra-pub-run-20/SRR13414331/SRR13414331.1
S.italica	G129	SRP301361	SAMN15195058	SRR13414332	ILLUMINA (HiSeq X Ten)	PE	leaf				Re-sequencing of 312 accessions in foxtail millet (Setaria italica)	https://sra-downloadb.be-md.ncbi.nlm.nih.gov/sos3/sra-pub-run-20/SRR13414332/SRR13414332.1
S.italica	G128	SRP301361	SAMN15195057	SRR13414333	ILLUMINA (HiSeq X Ten)	PE	leaf				Re-sequencing of 312 accessions in foxtail millet (Setaria italica)	https://sra-downloadb.be-md.ncbi.nlm.nih.gov/sos3/sra-pub-run-19/SRR13414333/SRR13414333.1
S.italica	G127	SRP301361	SAMN15195056	SRR13414334	ILLUMINA (HiSeq X Ten)	PE	leaf				Re-sequencing of 312 accessions in foxtail millet (Setaria italica)	https://sra-downloadb.be-md.ncbi.nlm.nih.gov/sos3/sra-pub-run-19/SRR13414334/SRR13414334.1
S.italica	G126	SRP301361	SAMN15195055	SRR13414335	ILLUMINA (HiSeq X Ten)	PE	leaf				Re-sequencing of 312 accessions in foxtail millet (Setaria italica)	https://sra-downloadb.be-md.ncbi.nlm.nih.gov/sos3/sra-pub-run-20/SRR13414335/SRR13414335.1
S.italica	G125	SRP301361	SAMN15195054	SRR13414336	ILLUMINA (HiSeq X Ten)	PE	leaf				Re-sequencing of 312 accessions in foxtail millet (Setaria italica)	https://sra-downloadb.be-md.ncbi.nlm.nih.gov/sos3/sra-pub-run-20/SRR13414336/SRR13414336.1
S.italica	G124	SRP301361	SAMN15195053	SRR13414337	ILLUMINA (HiSeq X Ten)	PE	leaf				Re-sequencing of 312 accessions in foxtail millet (Setaria italica)	https://sra-downloadb.be-md.ncbi.nlm.nih.gov/sos3/sra-pub-run-20/SRR13414337/SRR13414337.1
S.italica	G123	SRP301361	SAMN15195052	SRR13414338	ILLUMINA (HiSeq X Ten)	PE	leaf				Re-sequencing of 312 accessions in foxtail millet (Setaria italica)	https://sra-downloadb.be-md.ncbi.nlm.nih.gov/sos3/sra-pub-run-19/SRR13414338/SRR13414338.1
S.italica	G122	SRP301361	SAMN15195051	SRR13414339	ILLUMINA (HiSeq X Ten)	PE	leaf				Re-sequencing of 312 accessions in foxtail millet (Setaria italica)	https://sra-downloadb.be-md.ncbi.nlm.nih.gov/sos3/sra-pub-run-21/SRR13414339/SRR13414339.1
S.italica	G121	SRP301361	SAMN15195050	SRR13414340	ILLUMINA (HiSeq X Ten)	PE	leaf				Re-sequencing of 312 accessions in foxtail millet (Setaria italica)	https://sra-downloadb.be-md.ncbi.nlm.nih.gov/sos3/sra-pub-run-20/SRR13414340/SRR13414340.1
S.italica	G120	SRP301361	SAMN15195049	SRR13414342	ILLUMINA (HiSeq X Ten)	PE	leaf				Re-sequencing of 312 accessions in foxtail millet (Setaria italica)	https://sra-downloadb.be-md.ncbi.nlm.nih.gov/sos3/sra-pub-run-20/SRR13414342/SRR13414342.1
S.italica	G119	SRP301361	SAMN15195048	SRR13414343	ILLUMINA (HiSeq X Ten)	PE	leaf				Re-sequencing of 312 accessions in foxtail millet (Setaria italica)	https://sra-downloadb.be-md.ncbi.nlm.nih.gov/sos3/sra-pub-run-19/SRR13414343/SRR13414343.1
S.italica	G118	SRP301361	SAMN15195047	SRR13414344	ILLUMINA (HiSeq X Ten)	PE	leaf				Re-sequencing of 312 accessions in foxtail millet (Setaria italica)	https://sra-downloadb.be-md.ncbi.nlm.nih.gov/sos3/sra-pub-run-21/SRR13414344/SRR13414344.1
S.italica	G117	SRP301361	SAMN15195046	SRR13414345	ILLUMINA (HiSeq X Ten)	PE	leaf				Re-sequencing of 312 accessions in foxtail millet (Setaria italica)	https://sra-downloadb.be-md.ncbi.nlm.nih.gov/sos3/sra-pub-run-21/SRR13414345/SRR13414345.1
S.italica	G116	SRP301361	SAMN15195045	SRR13414346	ILLUMINA (HiSeq X Ten)	PE	leaf				Re-sequencing of 312 accessions in foxtail millet (Setaria italica)	https://sra-downloadb.be-md.ncbi.nlm.nih.gov/sos3/sra-pub-run-19/SRR13414346/SRR13414346.1
S.italica	G115	SRP301361	SAMN15195044	SRR13414347	ILLUMINA (HiSeq X Ten)	PE	leaf				Re-sequencing of 312 accessions in foxtail millet (Setaria italica)	https://sra-downloadb.be-md.ncbi.nlm.nih.gov/sos3/sra-pub-run-21/SRR13414347/SRR13414347.1
S.italica	G114	SRP301361	SAMN15195043	SRR13414348	ILLUMINA (HiSeq X Ten)	PE	leaf				Re-sequencing of 312 accessions in foxtail millet (Setaria italica)	https://sra-downloadb.be-md.ncbi.nlm.nih.gov/sos3/sra-pub-run-19/SRR13414348/SRR13414348.1
S.italica	G113	SRP301361	SAMN15195042	SRR13414349	ILLUMINA (HiSeq X Ten)	PE	leaf				Re-sequencing of 312 accessions in foxtail millet (Setaria italica)	https://sra-downloadb.be-md.ncbi.nlm.nih.gov/sos3/sra-pub-run-19/SRR13414349/SRR13414349.1
S.italica	G112	SRP301361	SAMN15195041	SRR13414350	ILLUMINA (HiSeq X Ten)	PE	leaf				Re-sequencing of 312 accessions in foxtail millet (Setaria italica)	https://sra-downloadb.be-md.ncbi.nlm.nih.gov/sos3/sra-pub-run-20/SRR13414350/SRR13414350.1
S.italica	G111	SRP301361	SAMN15195040	SRR13414351	ILLUMINA (HiSeq X Ten)	PE	leaf				Re-sequencing of 312 accessions in foxtail millet (Setaria italica)	https://sra-downloadb.be-md.ncbi.nlm.nih.gov/sos3/sra-pub-run-20/SRR13414351/SRR13414351.1
S.italica	G110	SRP301361	SAMN15195039	SRR13414353	ILLUMINA (HiSeq X Ten)	PE	leaf				Re-sequencing of 312 accessions in foxtail millet (Setaria italica)	https://sra-downloadb.be-md.ncbi.nlm.nih.gov/sos3/sra-pub-run-21/SRR13414353/SRR13414353.1
S.italica	G109	SRP301361	SAMN15195038	SRR13414354	ILLUMINA (HiSeq X Ten)	PE	leaf				Re-sequencing of 312 accessions in foxtail millet (Setaria italica)	https://sra-downloadb.be-md.ncbi.nlm.nih.gov/sos3/sra-pub-run-20/SRR13414354/SRR13414354.1
S.italica	G108	SRP301361	SAMN15195037	SRR13414355	ILLUMINA (HiSeq X Ten)	PE	leaf				Re-sequencing of 312 accessions in foxtail millet (Setaria italica)	https://sra-downloadb.be-md.ncbi.nlm.nih.gov/sos3/sra-pub-run-20/SRR13414355/SRR13414355.1
S.italica	G107	SRP301361	SAMN15195036	SRR13414356	ILLUMINA (HiSeq X Ten)	PE	leaf				Re-sequencing of 312 accessions in foxtail millet (Setaria italica)	https://sra-downloadb.be-md.ncbi.nlm.nih.gov/sos3/sra-pub-run-20/SRR13414356/SRR13414356.1
S.italica	G106	SRP301361	SAMN15195035	SRR13414357	ILLUMINA (HiSeq X Ten)	PE	leaf				Re-sequencing of 312 accessions in foxtail millet (Setaria italica)	https://sra-downloadb.be-md.ncbi.nlm.nih.gov/sos3/sra-pub-run-19/SRR13414357/SRR13414357.1
S.italica	G105	SRP301361	SAMN15195034	SRR13414358	ILLUMINA (HiSeq X Ten)	PE	leaf				Re-sequencing of 312 accessions in foxtail millet (Setaria italica)	https://sra-downloadb.be-md.ncbi.nlm.nih.gov/sos3/sra-pub-run-19/SRR13414358/SRR13414358.1
S.italica	G104	SRP301361	SAMN15195033	SRR13414359	ILLUMINA (HiSeq X Ten)	PE	leaf				Re-sequencing of 312 accessions in foxtail millet (Setaria italica)	https://sra-downloadb.be-md.ncbi.nlm.nih.gov/sos3/sra-pub-run-20/SRR13414359/SRR13414359.1
S.italica	G103	SRP301361	SAMN15195032	SRR13414360	ILLUMINA (HiSeq X Ten)	PE	leaf				Re-sequencing of 312 accessions in foxtail millet (Setaria italica)	https://sra-downloadb.be-md.ncbi.nlm.nih.gov/sos3/sra-pub-run-21/SRR13414360/SRR13414360.1
S.italica	G102	SRP301361	SAMN15195031	SRR13414361	ILLUMINA (HiSeq X Ten)	PE	leaf				Re-sequencing of 312 accessions in foxtail millet (Setaria italica)	https://sra-downloadb.be-md.ncbi.nlm.nih.gov/sos3/sra-pub-run-21/SRR13414361/SRR13414361.1
S.italica	G101	SRP301361	SAMN15195030	SRR13414426	ILLUMINA (HiSeq X Ten)	PE	leaf				Re-sequencing of 312 accessions in foxtail millet (Setaria italica)	https://sra-downloadb.be-md.ncbi.nlm.nih.gov/sos3/sra-pub-run-21/SRR13414526/SRR13414526.1
S.italica	G100	SRP301361	SAMN15195029	SRR13414433	ILLUMINA (HiSeq X Ten)	PE	leaf				Re-sequencing of 312 accessions in foxtail millet (Setaria italica)	https://sra-downloadb.be-md.ncbi.nlm.nih.gov/sos3/sra-pub-run-21/SRR13414433/SRR13414433.1
S.italica	G099	SRP301361	SAMN15195028	SRR13414435	ILLUMINA (HiSeq X Ten)	PE	leaf				Re-sequencing of 312 accessions in foxtail millet (Setaria italica)	https://sra-downloadb.be-md.ncbi.nlm.nih.gov/sos3/sra-pub-run-21/SRR13414435/SRR13414435.1
S.italica	G098	SRP301361	SAMN15195027	SRR13414436	ILLUMINA (HiSeq X Ten)	PE	leaf				Re-sequencing of 312 accessions in foxtail millet (Setaria italica)	https://sra-downloadb.be-md.ncbi.nlm.nih.gov/sos3/sra-pub-run-21/SRR13414436/SRR13414436.1
S.italica	G097	SRP301361	SAMN15195026	SRR13414437	ILLUMINA (HiSeq X Ten)	PE	leaf				Re-sequencing of 312 accessions in foxtail millet (Setaria italica)	https://sra-downloadb.be-md.ncbi.nlm.nih.gov/sos3/sra-pub-run-19/SRR13414437/SRR13414437.1
S.italica	G096	SRP301361	SAMN15195025	SRR13414438	ILLUMINA (HiSeq X Ten)	PE	leaf				Re-sequencing of 312 accessions in foxtail millet (Setaria italica)	https://sra-downloadb.be-md.ncbi.nlm.nih.gov/sos3/sra-pub-run-21/SRR13414438/SRR13414438.1
S.italica	G095	SRP301361	SAMN15195024	SRR13414439	ILLUMINA (HiSeq X Ten)	PE	leaf				Re-sequencing of 312 accessions in foxtail millet (Setaria italica)	https://sra-downloadb.be-md.ncbi.nlm.nih.gov/sos3/sra-pub-run-21/SRR13414439/SRR13414439.1
S.italica	G094	SRP301361	SAMN15195023	SRR13414440	ILLUMINA (HiSeq X Ten)	PE	leaf				Re-sequencing of 312 accessions in foxtail millet (Setaria italica)	https://sra-downloadb.be-md.ncbi.nlm.nih.gov/sos3/sra-pub-run-21/SRR13414440/SRR13414440.1
S.italica	G093	SRP301361	SAMN15195022	SRR13414441	ILLUMINA (HiSeq X Ten)	PE	leaf				Re-sequencing of 312 accessions in foxtail millet (Setaria italica)	https://sra-downloadb.be-md.ncbi.nlm.nih.gov/sos3/sra-pub-run-19/SRR13414441/SRR13414441.1
S.italica	G092	SRP301361	SAMN15195021	SRR13414442	ILLUMINA (HiSeq X Ten)	PE	leaf				Re-sequencing of 312 accessions in foxtail millet (Setaria italica)	https://sra-downloadb.be-md.ncbi.nlm.nih.gov/sos3/sra-pub-run-21/SRR13414442/SRR13414442.1
S.italica	G091	SRP301361	SAMN15195020	SRR13414443	ILLUMINA (HiSeq X Ten)	PE	leaf				Re-sequencing of 312 accessions in foxtail millet (Setaria italica)	https://sra-downloadb.be-md.ncbi.nlm.nih.gov/sos3/sra-pub-run-20/SRR13414443/SRR13414443.1
S.italica	G090	SRP301361	SAMN15195019	SRR13414445	ILLUMINA (HiSeq X Ten)	PE	leaf				Re-sequencing of 312 accessions in foxtail millet (Setaria italica)	https://sra-downloadb.be-md.ncbi.nlm.nih.gov/sos3/sra-pub-run-20/SRR13414445/SRR13414445.1
S.italica	G089	SRP301361	SAMN15195018	SRR13414446	ILLUMINA (HiSeq X Ten)	PE	leaf				Re-sequencing of 312 accessions in foxtail millet (Setaria italica)	https://sra-downloadb.be-md.ncbi.nlm.nih.gov/sos3/sra-pub-run-19/SRR13414446/SRR13414446.1
S.italica	G088	SRP301361	SAMN15195017	SRR13414447	ILLUMINA (HiSeq X Ten)	PE	leaf				Re-sequencing of 312 accessions in foxtail millet (Setaria italica)	https://sra-downloadb.be-md.ncbi.nlm.nih.gov/sos3/sra-pub-run-20/SRR13414447/SRR13414447.1
S.italica	G087	SRP301361	SAMN15195016	SRR13414448	ILLUMINA (HiSeq X Ten)	PE	leaf				Re-sequencing of 312 accessions in foxtail millet (Setaria italica)	https://sra-downloadb.be-md.ncbi.nlm.nih.gov/sos3/sra-pub-run-20/SRR13414448/SRR13414448.1
S.italica	G086	SRP301361	SAMN15195015	SRR13414449	ILLUMINA (HiSeq X Ten)	PE	leaf				Re-sequencing of 312 accessions in foxtail millet (Setaria italica)	https://sra-downloadb.be-md.ncbi.nlm.nih.gov/sos3/sra-pub-run-19/SRR13414449/SRR13414449.1
S.italica	G085	SRP301361	SAMN15195014	SRR13414450	ILLUMINA (HiSeq X Ten)	PE	leaf				Re-sequencing of 312 accessions in foxtail millet (Setaria italica)	https://sra-downloadb.be-md.ncbi.nlm.nih.gov/sos3/sra-pub-run-21/SRR13414450/SRR13414450.1
S.italica	G084	SRP301361	SAMN15195013	SRR13414451	ILLUMINA (HiSeq X Ten)	PE	leaf				Re-sequencing of 312 accessions in foxtail millet (Setaria italica)	https://sra-downloadb.be-md.ncbi.nlm.nih.gov/sos3/sra-pub-run-21/SRR13414451/SRR13414451.1
S.italica	G083	SRP301361	SAMN15195012	SRR13414452	ILLUMINA (HiSeq X Ten)	PE	leaf				Re-sequencing of 312 accessions in foxtail millet (Setaria italica)	https://sra-downloadb.be-md.ncbi.nlm.nih.gov/sos3/sra-pub-run-20/SRR13414452/SRR13414452.1
S.italica	G082	SRP301361	SAMN15195011	SRR13414453	ILLUMINA (HiSeq X Ten)	PE	leaf				Re-sequencing of 312 accessions in foxtail millet (Setaria italica)	https://sra-downloadb.be-md.ncbi.nlm.nih.gov/sos3/sra-pub-run-20/SRR13414453/SRR13414453.1
S.italica	G081	SRP301361	SAMN15195010	SRR13414290	ILLUMINA (HiSeq X Ten)	PE	leaf				Re-sequencing of 312 accessions in foxtail millet (Setaria italica)	https://sra-downloadb.be-md.ncbi.nlm.nih.gov/sos3/sra-pub-run-20/SRR13414290/SRR13414290.1
S.italica	G080	SRP301361	SAMN15195009	SRR13414292	ILLUMINA (HiSeq X Ten)	PE	leaf				Re-sequencing of 312 accessions in foxtail millet (Setaria italica)	https://sra-downloadb.be-md.ncbi.nlm.nih.gov/sos3/sra-pub-run-21/SRR13414292/SRR13414292.1
S.italica	G079	SRP301361	SAMN15195008	SRR13414293	ILLUMINA (HiSeq X Ten)	PE	leaf				Re-sequencing of 312 accessions in foxtail millet (Setaria italica)	https://sra-downloadb.be-md.ncbi.nlm.nih.gov/sos3/sra-pub-run-20/SRR13414293/SRR13414293.1
S.italica	G078	SRP301361	SAMN15195007	SRR13414294	ILLUMINA (HiSeq X Ten)	PE	leaf				Re-sequencing of 312 accessions in foxtail millet (Setaria italica)	https://sra-downloadb.be-md.ncbi.nlm.nih.gov/sos3/sra-pub-run-19/SRR13414294/SRR13414294.1
S.italica	G077	SRP301361	SAMN15195006	SRR13414295	ILLUMINA (HiSeq X Ten)	PE	leaf				Re-sequencing of 312 accessions in foxtail millet (Setaria italica)	https://sra-downloadb.be-md.ncbi.nlm.nih.gov/sos3/sra-pub-run-21/SRR13414295/SRR13414295.1
S.italica	G076	SRP301361	SAMN15195005	SRR13414296	ILLUMINA (HiSeq X Ten)	PE	leaf				Re-sequencing of 312 accessions in foxtail millet (Setaria italica)	https://sra-downloadb.be-md.ncbi.nlm.nih.gov/sos3/sra-pub-run-20/SRR13414296/SRR13414296.1
S.italica	G075	SRP301361	SAMN15195004	SRR13414297	ILLUMINA (HiSeq X Ten)	PE	leaf				Re-sequencing of 312 accessions in foxtail millet (Setaria italica)	https://sra-downloadb.be-md.ncbi.nlm.nih.gov/sos3/sra-pub-run-20/SRR13414297/SRR13414297.1
S.italica	G074	SRP301361	SAMN15195003	SRR13414298	ILLUMINA (HiSeq X Ten)	PE	leaf				Re-sequencing of 312 accessions in foxtail millet (Setaria italica)	https://sra-downloadb.be-md.ncbi.nlm.nih.gov/sos3/sra-pub-run-20/SRR13414298/SRR13414298.1
S.italica	G073	SRP301361	SAMN15195002	SRR13414299	ILLUMINA (HiSeq X Ten)	PE	leaf				Re-sequencing of 312 accessions in foxtail millet (Setaria italica)	https://sra-downloadb.be-md.ncbi.nlm.nih.gov/sos3/sra-pub-run-21/SRR13414299/SRR13414299.1
S.italica	G072	SRP301361	SAMN15195001	SRR13414300	ILLUMINA (HiSeq X Ten)	PE	leaf				Re-sequencing of 312 accessions in foxtail millet (Setaria italica)	https://sra-downloadb.be-md.ncbi.nlm.nih.gov/sos3/sra-pub-run-21/SRR13414300/SRR13414300.1
S.italica	G071	SRP301361	SAMN15195000	SRR13414301	ILLUMINA (HiSeq X Ten)	PE	leaf				Re-sequencing of 312 accessions in foxtail millet (Setaria italica)	https://sra-downloadb.be-md.ncbi.nlm.nih.gov/sos3/sra-pub-run-19/SRR13414301/SRR13414301.1
S.italica	G070	SRP301361	SAMN15194999	SRR13414303	ILLUMINA (HiSeq X Ten)	PE	leaf				Re-sequencing of 312 accessions in foxtail millet (Setaria italica)	https://sra-downloadb.be-md.ncbi.nlm.nih.gov/sos3/sra-pub-run-20/SRR13414303/SRR13414303.1
S.italica	G069	SRP301361	SAMN15194998	SRR13414304	ILLUMINA (HiSeq X Ten)	PE	leaf				Re-sequencing of 312 accessions in foxtail millet (Setaria italica)	https://sra-downloadb.be-md.ncbi.nlm.nih.gov/sos3/sra-pub-run-20/SRR13414304/SRR13414304.1
S.italica	G068	SRP301361	SAMN15194997	SRR13414305	ILLUMINA (HiSeq X Ten)	PE	leaf				Re-sequencing of 312 accessions in foxtail millet (Setaria italica)	https://sra-downloadb.be-md.ncbi.nlm.nih.gov/sos3/sra-pub-run-20/SRR13414305/SRR13414305.1
S.italica	G067	SRP301361	SAMN15194996	SRR13414306	ILLUMINA (HiSeq X Ten)	PE	leaf				Re-sequencing of 312 accessions in foxtail millet (Setaria italica)	https://sra-downloadb.be-md.ncbi.nlm.nih.gov/sos3/sra-pub-run-21/SRR13414306/SRR13414306.1
S.italica	G066	SRP301361	SAMN15194995	SRR13414307	ILLUMINA (HiSeq X Ten)	PE	leaf				Re-sequencing of 312 accessions in foxtail millet (Setaria italica)	https://sra-downloadb.be-md.ncbi.nlm.nih.gov/sos3/sra-pub-run-21/SRR13414307/SRR13414307.1
S.italica	G065	SRP301361	SAMN15194994	SRR13414308	ILLUMINA (HiSeq X Ten)	PE	leaf				Re-sequencing of 312 accessions in foxtail millet (Setaria italica)	https://sra-downloadb.be-md.ncbi.nlm.nih.gov/sos3/sra-pub-run-20/SRR13414308/SRR13414308.1
S.italica	G064	SRP301361	SAMN15194993	SRR13414309	ILLUMINA (HiSeq X Ten)	PE	leaf				Re-sequencing of 312 accessions in foxtail millet (Setaria italica)	https://sra-downloadb.be-md.ncbi.nlm.nih.gov/sos3/sra-pub-run-19/SRR13414309/SRR13414309.1
S.italica	G063	SRP301361	SAMN15194992	SRR13414310	ILLUMINA (HiSeq X Ten)	PE	leaf				Re-sequencing of 312 accessions in foxtail millet (Setaria italica)	https://sra-downloadb.be-md.ncbi.nlm.nih.gov/sos3/sra-pub-run-21/SRR13414310/SRR13414310.1
S.italica	G062	SRP301361	SAMN15194991	SRR13414311	ILLUMINA (HiSeq X Ten)	PE	leaf				Re-sequencing of 312 accessions in foxtail millet (Setaria italica)	https://sra-downloadb.be-md.ncbi.nlm.nih.gov/sos3/sra-pub-run-21/SRR13414311/SRR13414311.1
S.italica	G061	SRP301361	SAMN15194990	SRR13414312	ILLUMINA (HiSeq X Ten)	PE	leaf				Re-sequencing of 312 accessions in foxtail millet (Setaria italica)	https://sra-downloadb.be-md.ncbi.nlm.nih.gov/sos3/sra-pub-run-20/SRR13414312/SRR13414312.1
S.italica	G060	SRP301361	SAMN15194989	SRR13414314	ILLUMINA (HiSeq X Ten)	PE	leaf				Re-sequencing of 312 accessions in foxtail millet (Setaria italica)	https://sra-downloadb.be-md.ncbi.nlm.nih.gov/sos3/sra-pub-run-20/SRR13414314/SRR13414314.1
S.italica	G059	SRP301361	SAMN15194988	SRR13414315	ILLUMINA (HiSeq X Ten)	PE	leaf				Re-sequencing of 312 accessions in foxtail millet (Setaria italica)	https://sra-downloadb.be-md.ncbi.nlm.nih.gov/sos3/sra-pub-run-20/SRR13414315/SRR13414315.1
S.italica	G058	SRP301361	SAMN15194987	SRR13414316	ILLUMINA (HiSeq X Ten)	PE	leaf				Re-sequencing of 312 accessions in foxtail millet (Setaria italica)	https://sra-downloadb.be-md.ncbi.nlm.nih.gov/sos3/sra-pub-run-20/SRR13414316/SRR13414316.1
S.italica	G057	SRP301361	SAMN15194986	SRR13414317	ILLUMINA (HiSeq X Ten)	PE	leaf				Re-sequencing of 312 accessions in foxtail millet (Setaria italica)	https://sra-downloadb.be-md.ncbi.nlm.nih.gov/sos3/sra-pub-run-20/SRR13414317/SRR13414317.1
S.italica	G056	SRP301361	SAMN15194985	SRR13414318	ILLUMINA (HiSeq X Ten)	PE	leaf				Re-sequencing of 312 accessions in foxtail millet (Setaria italica)	https://sra-downloadb.be-md.ncbi.nlm.nih.gov/sos3/sra-pub-run-20/SRR13414318/SRR13414318.1
S.italica	G055	SRP301361	SAMN15194984	SRR13414319	ILLUMINA (HiSeq X Ten)	PE	leaf				Re-sequencing of 312 accessions in foxtail millet (Setaria italica)	https://sra-downloadb.be-md.ncbi.nlm.nih.gov/sos3/sra-pub-run-21/SRR13414319/SRR13414319.1
S.italica	G054	SRP301361	SAMN15194983	SRR13414320	ILLUMINA (HiSeq X Ten)	PE	leaf				Re-sequencing of 312 accessions in foxtail millet (Setaria italica)	https://sra-downloadb.be-md.ncbi.nlm.nih.gov/sos3/sra-pub-run-21/SRR13414320/SRR13414320.1
S.italica	G053	SRP301361	SAMN15194982	SRR13414321	ILLUMINA (HiSeq X Ten)	PE	leaf				Re-sequencing of 312 accessions in foxtail millet (Setaria italica)	https://sra-downloadb.be-md.ncbi.nlm.nih.gov/sos3/sra-pub-run-20/SRR13414321/SRR13414321.1
S.italica	G052	SRP301361	SAMN15194981	SRR13414322	ILLUMINA (HiSeq X Ten)	PE	leaf				Re-sequencing of 312 accessions in foxtail millet (Setaria italica)	https://sra-downloadb.be-md.ncbi.nlm.nih.gov/sos3/sra-pub-run-20/SRR13414322/SRR13414322.1
S.italica	G051	SRP301361	SAMN15194980	SRR13414323	ILLUMINA (HiSeq X Ten)	PE	leaf				Re-sequencing of 312 accessions in foxtail millet (Setaria italica)	https://sra-downloadb.be-md.ncbi.nlm.nih.gov/sos3/sra-pub-run-20/SRR13414323/SRR13414323.1
S.italica	G050	SRP301361	SAMN15194979	SRR13414325	ILLUMINA (HiSeq X Ten)	PE	leaf				Re-sequencing of 312 accessions in foxtail millet (Setaria italica)	https://sra-downloadb.be-md.ncbi.nlm.nih.gov/sos3/sra-pub-run-21/SRR13414325/SRR13414325.1
S.italica	G049	SRP301361	SAMN15194978	SRR13414566	ILLUMINA (HiSeq X Ten)	PE	leaf				Re-sequencing of 312 accessions in foxtail millet (Setaria italica)	https://sra-downloadb.be-md.ncbi.nlm.nih.gov/sos3/sra-pub-run-20/SRR13414566/SRR13414566.1
S.italica	G048	SRP301361	SAMN15194977	SRR13414567	ILLUMINA (HiSeq X Ten)	PE	leaf				Re-sequencing of 312 accessions in foxtail millet (Setaria italica)	https://sra-downloadb.be-md.ncbi.nlm.nih.gov/sos3/sra-pub-run-20/SRR13414567/SRR13414567.1
S.italica	G047	SRP301361	SAMN15194976	SRR13414568	ILLUMINA (HiSeq X Ten)	PE	leaf				Re-sequencing of 312 accessions in foxtail millet (Setaria italica)	https://sra-downloadb.be-md.ncbi.nlm.nih.gov/sos3/sra-pub-run-21/SRR13414568/SRR13414568.1
S.italica	G046	SRP301361	SAMN15194975	SRR13414569	ILLUMINA (HiSeq X Ten)	PE	leaf				Re-sequencing of 312 accessions in foxtail millet (Setaria italica)	https://sra-downloadb.be-md.ncbi.nlm.nih.gov/sos3/sra-pub-run-21/SRR13414569/SRR13414569.1
S.italica	G045	SRP301361	SAMN15194974	SRR13414570	ILLUMINA (HiSeq X Ten)	PE	leaf				Re-sequencing of 312 accessions in foxtail millet (Setaria italica)	https://sra-downloadb.be-md.ncbi.nlm.nih.gov/sos3/sra-pub-run-19/SRR13414570/SRR13414570.1
S.italica	G044	SRP301361	SAMN15194973	SRR13414571	ILLUMINA (HiSeq X Ten)	PE	leaf				Re-sequencing of 312 accessions in foxtail millet (Setaria italica)	https://sra-downloadb.be-md.ncbi.nlm.nih.gov/sos3/sra-pub-run-20/SRR13414571/SRR13414571.1
S.italica	G043	SRP301361	SAMN15194972	SRR13414572	ILLUMINA (HiSeq X Ten)	PE	leaf				Re-sequencing of 312 accessions in foxtail millet (Setaria italica)	https://sra-downloadb.be-md.ncbi.nlm.nih.gov/sos3/sra-pub-run-20/SRR13414572/SRR13414572.1
S.italica	G042	SRP301361	SAMN15194971	SRR13414573	ILLUMINA (HiSeq X Ten)	PE	leaf				Re-sequencing of 312 accessions in foxtail millet (Setaria italica)	https://sra-downloadb.be-md.ncbi.nlm.nih.gov/sos3/sra-pub-run-19/SRR13414573/SRR13414573.1
S.italica	G041	SRP301361	SAMN15194970	SRR13414574	ILLUMINA (HiSeq X Ten)	PE	leaf				Re-sequencing of 312 accessions in foxtail millet (Setaria italica)	https://sra-downloadb.be-md.ncbi.nlm.nih.gov/sos3/sra-pub-run-21/SRR13414574/SRR13414574.1
S.italica	G040	SRP301361	SAMN15194969	SRR13414576	ILLUMINA (HiSeq X Ten)	PE	leaf				Re-sequencing of 312 accessions in foxtail millet (Setaria italica)	https://sra-downloadb.be-md.ncbi.nlm.nih.gov/sos3/sra-pub-run-21/SRR13414576/SRR13414576.1
S.italica	G039	SRP301361	SAMN15194968	SRR13414577	ILLUMINA (HiSeq X Ten)	PE	leaf				Re-sequencing of 312 accessions in foxtail millet (Setaria italica)	https://sra-downloadb.be-md.ncbi.nlm.nih.gov/sos3/sra-pub-run-20/SRR13414577/SRR13414577.1
S.italica	G038	SRP301361	SAMN15194967	SRR13414578	ILLUMINA (HiSeq X Ten)	PE	leaf				Re-sequencing of 312 accessions in foxtail millet (Setaria italica)	https://sra-downloadb.be-md.ncbi.nlm.nih.gov/sos3/sra-pub-run-19/SRR13414578/SRR13414578.1
S.italica	G037	SRP301361	SAMN15194966	SRR13414579	ILLUMINA (HiSeq X Ten)	PE	leaf				Re-sequencing of 312 accessions in foxtail millet (Setaria italica)	https://sra-downloadb.be-md.ncbi.nlm.nih.gov/sos3/sra-pub-run-21/SRR13414579/SRR13414579.1
S.italica	G036	SRP301361	SAMN15194965	SRR13414580	ILLUMINA (HiSeq X Ten)	PE	leaf				Re-sequencing of 312 accessions in foxtail millet (Setaria italica)	https://sra-downloadb.be-md.ncbi.nlm.nih.gov/sos3/sra-pub-run-21/SRR13414580/SRR13414580.1
S.italica	G035	SRP301361	SAMN15194964	SRR13414581	ILLUMINA (HiSeq X Ten)	PE	leaf				Re-sequencing of 312 accessions in foxtail millet (Setaria italica)	https://sra-downloadb.be-md.ncbi.nlm.nih.gov/sos3/sra-pub-run-19/SRR13414581/SRR13414581.1
S.italica	G034	SRP301361	SAMN15194963	SRR13414582	ILLUMINA (HiSeq X Ten)	PE	leaf				Re-sequencing of 312 accessions in foxtail millet (Setaria italica)	https://sra-downloadb.be-md.ncbi.nlm.nih.gov/sos3/sra-pub-run-21/SRR13414582/SRR13414582.1
S.italica	G033	SRP301361	SAMN15194962	SRR13414583	ILLUMINA (HiSeq X Ten)	PE	leaf				Re-sequencing of 312 accessions in foxtail millet (Setaria italica)	https://sra-downloadb.be-md.ncbi.nlm.nih.gov/sos3/sra-pub-run-21/SRR13414583/SRR13414583.1
S.italica	G032	SRP301361	SAMN15194961	SRR13414586	ILLUMINA (HiSeq X Ten)	PE	leaf				Re-sequencing of 312 accessions in foxtail millet (Setaria italica)	https://sra-downloadb.be-md.ncbi.nlm.nih.gov/sos3/sra-pub-run-19/SRR13414586/SRR13414586.1
S.italica	G031	SRP301361	SAMN15194960	SRR13414597	ILLUMINA (HiSeq X Ten)	PE	leaf				Re-sequencing of 312 accessions in foxtail millet (Setaria italica)	https://sra-downloadb.be-md.ncbi.nlm.nih.gov/sos3/sra-pub-run-20/SRR13414597/SRR13414597.1
S.italica	G030	SRP301361	SAMN15194959	SRR13414537	ILLUMINA (HiSeq X Ten)	PE	leaf				Re-sequencing of 312 accessions in foxtail millet (Setaria italica)	https://sra-downloadb.be-md.ncbi.nlm.nih.gov/sos3/sra-pub-run-19/SRR13414537/SRR13414537.1
S.italica	G029	SRP301361	SAMN15194958	SRR13414548	ILLUMINA (HiSeq X Ten)	PE	leaf				Re-sequencing of 312 accessions in foxtail millet (Setaria italica)	https://sra-downloadb.be-md.ncbi.nlm.nih.gov/sos3/sra-pub-run-19/SRR13414548/SRR13414548.1
S.italica	G028	SRP301361	SAMN15194957	SRR13414559	ILLUMINA (HiSeq X Ten)	PE	leaf				Re-sequencing of 312 accessions in foxtail millet (Setaria italica)	https://sra-downloadb.be-md.ncbi.nlm.nih.gov/sos3/sra-pub-run-19/SRR13414559/SRR13414559.1
S.italica	G027	SRP301361	SAMN15194956	SRR13414494	ILLUMINA (HiSeq X Ten)	PE	leaf				Re-sequencing of 312 accessions in foxtail millet (Setaria italica)	https://sra-downloadb.be-md.ncbi.nlm.nih.gov/sos3/sra-pub-run-21/SRR13414494/SRR13414494.1
S.italica	G026	SRP301361	SAMN15194955	SRR13414505	ILLUMINA (HiSeq X Ten)	PE	leaf				Re-sequencing of 312 accessions in foxtail millet (Setaria italica)	https://sra-downloadb.be-md.ncbi.nlm.nih.gov/sos3/sra-pub-run-21/SRR13414505/SRR13414505.1
S.italica	G025	SRP301361	SAMN15194954	SRR13414516	ILLUMINA (HiSeq X Ten)	PE	leaf				Re-sequencing of 312 accessions in foxtail millet (Setaria italica)	https://sra-downloadb.be-md.ncbi.nlm.nih.gov/sos3/sra-pub-run-19/SRR13414516/SRR13414516.1
S.italica	G024	SRP301361	SAMN15194953	SRR13414455	ILLUMINA (HiSeq X Ten)	PE	leaf				Re-sequencing of 312 accessions in foxtail millet (Setaria italica)	https://sra-downloadb.be-md.ncbi.nlm.nih.gov/sos3/sra-pub-run-19/SRR13414455/SRR13414455.1
S.italica	G023	SRP301361	SAMN15194952	SRR13414466	ILLUMINA (HiSeq X Ten)	PE	leaf				Re-sequencing of 312 accessions in foxtail millet (Setaria italica)	https://sra-downloadb.be-md.ncbi.nlm.nih.gov/sos3/sra-pub-run-21/SRR13414466/SRR13414466.1
S.italica	G022	SRP301361	SAMN15194951	SRR13414477	ILLUMINA (HiSeq X Ten)	PE	leaf				Re-sequencing of 312 accessions in foxtail millet (Setaria italica)	https://sra-downloadb.be-md.ncbi.nlm.nih.gov/sos3/sra-pub-run-19/SRR13414477/SRR13414477.1
S.italica	G021	SRP301361	SAMN15194950	SRR13414488	ILLUMINA (HiSeq X Ten)	PE	leaf				Re-sequencing of 312 accessions in foxtail millet (Setaria italica)	https://sra-downloadb.be-md.ncbi.nlm.nih.gov/sos3/sra-pub-run-19/SRR13414488/SRR13414488.1
S.italica	G020	SRP301361	SAMN15194949	SRR13414408	ILLUMINA (HiSeq X Ten)	PE	leaf				Re-sequencing of 312 accessions in foxtail millet (Setaria italica)	https://sra-downloadb.be-md.ncbi.nlm.nih.gov/sos3/sra-pub-run-20/SRR13414408/SRR13414408.1
S.italica	G019	SRP301361	SAMN15194948	SRR13414419	ILLUMINA (HiSeq X Ten)	PE	leaf				Re-sequencing of 312 accessions in foxtail millet (Setaria italica)	https://sra-downloadb.be-md.ncbi.nlm.nih.gov/sos3/sra-pub-run-21/SRR13414419/SRR13414419.1
S.italica	G018	SRP301361	SAMN15194947	SRR13414430	ILLUMINA (HiSeq X Ten)	PE	leaf				Re-sequencing of 312 accessions in foxtail millet (Setaria italica)	https://sra-downloadb.be-md.ncbi.nlm.nih.gov/sos3/sra-pub-run-20/SRR13414430/SRR13414430.1
S.italica	G017	SRP301361	SAMN15194946	SRR13414369	ILLUMINA (HiSeq X Ten)	PE	leaf				Re-sequencing of 312 accessions in foxtail millet (Setaria italica)	https://sra-downloadb.be-md.ncbi.nlm.nih.gov/sos3/sra-pub-run-21/SRR13414369/SRR13414369.1
S.italica	G016	SRP301361	SAMN15194945	SRR13414380	ILLUMINA (HiSeq X Ten)	PE	leaf				Re-sequencing of 312 accessions in foxtail millet (Setaria italica)	https://sra-downloadb.be-md.ncbi.nlm.nih.gov/sos3/sra-pub-run-21/SRR13414380/SRR13414380.1
S.italica	G015	SRP301361	SAMN15194944	SRR13414391	ILLUMINA (HiSeq X Ten)	PE	leaf				Re-sequencing of 312 accessions in foxtail millet (Setaria italica)	https://sra-downloadb.be-md.ncbi.nlm.nih.gov/sos3/sra-pub-run-21/SRR13414391/SRR13414391.1
S.italica	G014	SRP301361	SAMN15194943	SRR13414330	ILLUMINA (HiSeq X Ten)	PE	leaf				Re-sequencing of 312 accessions in foxtail millet (Setaria italica)	https://sra-downloadb.be-md.ncbi.nlm.nih.gov/sos3/sra-pub-run-20/SRR13414330/SRR13414330.1
S.italica	G013	SRP301361	SAMN15194942	SRR13414341	ILLUMINA (HiSeq X Ten)	PE	leaf				Re-sequencing of 312 accessions in foxtail millet (Setaria italica)	https://sra-downloadb.be-md.ncbi.nlm.nih.gov/sos3/sra-pub-run-19/SRR13414341/SRR13414341.1
S.italica	G012	SRP301361	SAMN15194941	SRR13414352	ILLUMINA (HiSeq X Ten)	PE	leaf				Re-sequencing of 312 accessions in foxtail millet (Setaria italica)	https://sra-downloadb.be-md.ncbi.nlm.nih.gov/sos3/sra-pub-run-21/SRR13414352/SRR13414352.1
S.italica	G011	SRP301361	SAMN15194940	SRR13414527	ILLUMINA (HiSeq X Ten)	PE	leaf				Re-sequencing of 312 accessions in foxtail millet (Setaria italica)	https://sra-downloadb.be-md.ncbi.nlm.nih.gov/sos3/sra-pub-run-21/SRR13414527/SRR13414527.1
S.italica	G010	SRP301361	SAMN15194939	SRR13414444	ILLUMINA (HiSeq X Ten)	PE	leaf				Re-sequencing of 312 accessions in foxtail millet (Setaria italica)	https://sra-downloadb.be-md.ncbi.nlm.nih.gov/sos3/sra-pub-run-19/SRR13414444/SRR13414444.1
S.italica	G009	SRP301361	SAMN15194938	SRR13414291	ILLUMINA (HiSeq X Ten)	PE	leaf				Re-sequencing of 312 accessions in foxtail millet (Setaria italica)	https://sra-downloadb.be-md.ncbi.nlm.nih.gov/sos3/sra-pub-run-21/SRR13414291/SRR13414291.1
S.italica	G008	SRP301361	SAMN15194937	SRR13414302	ILLUMINA (HiSeq X Ten)	PE	leaf				Re-sequencing of 312 accessions in foxtail millet (Setaria italica)	https://sra-downloadb.be-md.ncbi.nlm.nih.gov/sos3/sra-pub-run-20/SRR13414302/SRR13414302.1
S.italica	G007	SRP301361	SAMN15194936	SRR13414313	ILLUMINA (HiSeq X Ten)	PE	leaf				Re-sequencing of 312 accessions in foxtail millet (Setaria italica)	https://sra-downloadb.be-md.ncbi.nlm.nih.gov/sos3/sra-pub-run-21/SRR13414313/SRR13414313.1
S.italica	G006	SRP301361	SAMN15194935	SRR13414324	ILLUMINA (HiSeq X Ten)	PE	leaf				Re-sequencing of 312 accessions in foxtail millet (Setaria italica)	https://sra-downloadb.be-md.ncbi.nlm.nih.gov/sos3/sra-pub-run-21/SRR13414324/SRR13414324.1
S.italica	G005	SRP301361	SAMN15194934	SRR13414575	ILLUMINA (HiSeq X Ten)	PE	leaf				Re-sequencing of 312 accessions in foxtail millet (Setaria italica)	https://sra-downloadb.be-md.ncbi.nlm.nih.gov/sos3/sra-pub-run-19/SRR13414575/SRR13414575.1
S.italica	G004	SRP301361	SAMN15194933	SRR13414598	ILLUMINA (HiSeq X Ten)	PE	leaf				Re-sequencing of 312 accessions in foxtail millet (Setaria italica)	https://sra-downloadb.be-md.ncbi.nlm.nih.gov/sos3/sra-pub-run-20/SRR13414598/SRR13414598.1
S.italica	G003	SRP301361	SAMN15194932	SRR13414489	ILLUMINA (HiSeq X Ten)	PE	leaf				Re-sequencing of 312 accessions in foxtail millet (Setaria italica)	https://sra-downloadb.be-md.ncbi.nlm.nih.gov/sos3/sra-pub-run-19/SRR13414489/SRR13414489.1
S.italica	G002	SRP301361	SAMN15194931	SRR13414528	ILLUMINA (HiSeq X Ten)	PE	leaf				Re-sequencing of 312 accessions in foxtail millet (Setaria italica)	https://sra-downloadb.be-md.ncbi.nlm.nih.gov/sos3/sra-pub-run-21/SRR13414528/SRR13414528.1
S.italica	G001	SRP301361	SAMN15194930	SRR13414529	ILLUMINA (HiSeq X Ten)	PE	leaf				Re-sequencing of 312 accessions in foxtail millet (Setaria italica)	https://sra-downloadb.be-md.ncbi.nlm.nih.gov/sos3/sra-pub-run-20/SRR13414529/SRR13414529.1
S.italica	JG 39	SRP263442	SAMN14826401	SRR11840501	ILLUMINA (HiSeq 4000)	PE	seed		seed development		Transcriptome of foxtail millet during seed development	https://sra-downloadb.be-md.ncbi.nlm.nih.gov/sos3/sra-pub-run-21/SRR11840501/SRR11840501.1
S.italica	JG 39	SRP263442	SAMN14826401	SRR11840502	ILLUMINA (HiSeq 4000)	PE	seed		seed development		Transcriptome of foxtail millet during seed development	https://sra-downloadb.be-md.ncbi.nlm.nih.gov/sos3/sra-pub-run-21/SRR11840502/SRR11840502.1
S.italica	JG 39	SRP263442	SAMN14826401	SRR11840503	ILLUMINA (HiSeq 4000)	PE	seed		seed development		Transcriptome of foxtail millet during seed development	https://sra-downloadb.be-md.ncbi.nlm.nih.gov/sos3/sra-pub-run-19/SRR11840503/SRR11840503.1
S.italica	JG 39	SRP263442	SAMN14826401	SRR11840505	ILLUMINA (HiSeq 4000)	PE	seed		seed development		Transcriptome of foxtail millet during seed development	https://sra-downloadb.be-md.ncbi.nlm.nih.gov/sos3/sra-pub-run-19/SRR11840505/SRR11840505.1
S.italica	JG 39	SRP263442	SAMN14826401	SRR11840506	ILLUMINA (HiSeq 4000)	PE	seed		seed development		Transcriptome of foxtail millet during seed development	https://sra-downloadb.be-md.ncbi.nlm.nih.gov/sos3/sra-pub-run-19/SRR11840506/SRR11840506.1
S.italica	JG 39	SRP263442	SAMN14826401	SRR11840507	ILLUMINA (HiSeq 4000)	PE	seed		seed development		Transcriptome of foxtail millet during seed development	https://sra-downloadb.be-md.ncbi.nlm.nih.gov/sos3/sra-pub-run-19/SRR11840507/SRR11840507.1
S.italica	JG 39	SRP263442	SAMN14826401	SRR11840508	ILLUMINA (HiSeq 4000)	PE	seed		seed development		Transcriptome of foxtail millet during seed development	https://sra-downloadb.be-md.ncbi.nlm.nih.gov/sos3/sra-pub-run-19/SRR11840508/SRR11840508.1
S.italica	JG 39	SRP263442	SAMN14826401	SRR11840509	ILLUMINA (HiSeq 4000)	PE	seed		seed development		Transcriptome of foxtail millet during seed development	https://sra-downloadb.be-md.ncbi.nlm.nih.gov/sos3/sra-pub-run-21/SRR11840509/SRR11840509.1
S.italica	JG 39	SRP263442	SAMN14826401	SRR11840510	ILLUMINA (HiSeq 4000)	PE	seed		seed development		Transcriptome of foxtail millet during seed development	https://sra-downloadb.be-md.ncbi.nlm.nih.gov/sos3/sra-pub-run-21/SRR11840510/SRR11840510.1
S.italica	JG 39	SRP263442	SAMN14826401	SRR11840511	ILLUMINA (HiSeq 4000)	PE	seed		seed development		Transcriptome of foxtail millet during seed development	https://sra-downloadb.be-md.ncbi.nlm.nih.gov/sos3/sra-pub-run-20/SRR11840511/SRR11840511.1
S.italica	JG 39	SRP263442	SAMN14826401	SRR11840512	ILLUMINA (HiSeq 4000)	PE	seed		seed development		Transcriptome of foxtail millet during seed development	https://sra-downloadb.be-md.ncbi.nlm.nih.gov/sos3/sra-pub-run-20/SRR11840512/SRR11840512.1
S.italica	JG 39	SRP263442	SAMN14826401	SRR11840513	ILLUMINA (HiSeq 4000)	PE	seed		seed development		Transcriptome of foxtail millet during seed development	https://sra-downloadb.be-md.ncbi.nlm.nih.gov/sos3/sra-pub-run-20/SRR11840513/SRR11840513.1
S.italica	JG 35	SRP263442	SAMN14825906	SRR11840494	ILLUMINA (HiSeq 4000)	PE	seed		seed development		Transcriptome of foxtail millet during seed development	https://sra-downloadb.be-md.ncbi.nlm.nih.gov/sos3/sra-pub-run-21/SRR11840494/SRR11840494.1
S.italica	JG 36	SRP263442	SAMN14825906	SRR11840495	ILLUMINA (HiSeq 4000)	PE	seed		seed development		Transcriptome of foxtail millet during seed development	https://sra-downloadb.be-md.ncbi.nlm.nih.gov/sos3/sra-pub-run-21/SRR11840495/SRR11840495.1
S.italica	JG 37	SRP263442	SAMN14825906	SRR11840496	ILLUMINA (HiSeq 4000)	PE	seed		seed development		Transcriptome of foxtail millet during seed development	https://sra-downloadb.be-md.ncbi.nlm.nih.gov/sos3/sra-pub-run-19/SRR11840496/SRR11840496.1
S.italica	JG 38	SRP263442	SAMN14825906	SRR11840497	ILLUMINA (HiSeq 4000)	PE	seed		seed development		Transcriptome of foxtail millet during seed development	https://sra-downloadb.be-md.ncbi.nlm.nih.gov/sos3/sra-pub-run-21/SRR11840497/SRR11840497.1
S.italica	JG 39	SRP263442	SAMN14825906	SRR11840498	ILLUMINA (HiSeq 4000)	PE	seed		seed development		Transcriptome of foxtail millet during seed development	https://sra-downloadb.be-md.ncbi.nlm.nih.gov/sos3/sra-pub-run-19/SRR11840498/SRR11840498.1
S.italica	JG 40	SRP263442	SAMN14825906	SRR11840499	ILLUMINA (HiSeq 4000)	PE	seed		seed development		Transcriptome of foxtail millet during seed development	https://sra-downloadb.be-md.ncbi.nlm.nih.gov/sos3/sra-pub-run-21/SRR11840499/SRR11840499.1
S.italica	JG 41	SRP263442	SAMN14825906	SRR11840500	ILLUMINA (HiSeq 4000)	PE	seed		seed development		Transcriptome of foxtail millet during seed development	https://sra-downloadb.be-md.ncbi.nlm.nih.gov/sos3/sra-pub-run-20/SRR11840500/SRR11840500.1
S.italica	JG 42	SRP263442	SAMN14825906	SRR11840504	ILLUMINA (HiSeq 4000)	PE	seed		seed development		Transcriptome of foxtail millet during seed development	https://sra-downloadb.be-md.ncbi.nlm.nih.gov/sos3/sra-pub-run-20/SRR11840504/SRR11840504.1
S.italica	JG 43	SRP263442	SAMN14825906	SRR11840514	ILLUMINA (HiSeq 4000)	PE	seed		seed development		Transcriptome of foxtail millet during seed development	https://sra-downloadb.be-md.ncbi.nlm.nih.gov/sos3/sra-pub-run-20/SRR11840514/SRR11840514.1
S.italica	JG 44	SRP263442	SAMN14825906	SRR11840515	ILLUMINA (HiSeq 4000)	PE	seed		seed development		Transcriptome of foxtail millet during seed development	https://sra-downloadb.be-md.ncbi.nlm.nih.gov/sos3/sra-pub-run-20/SRR11840515/SRR11840515.1
S.italica	JG 45	SRP263442	SAMN14825906	SRR11840516	ILLUMINA (HiSeq 4000)	PE	seed		seed development		Transcriptome of foxtail millet during seed development	https://sra-downloadb.be-md.ncbi.nlm.nih.gov/sos3/sra-pub-run-20/SRR11840516/SRR11840516.1
S.italica	B100	SRP106181	SAMN06313412	SRR5499116	ILLUMINA (HiSeq 2500)	PE					Gene expression analysis of Setaria italica B100 - Panicle Stage2 - 035-A06	https://sra-downloadb.be-md.ncbi.nlm.nih.gov/sos2/sra-pub-run-7/SRR5499116/SRR5499116.1
S.italica	B100	SRP106186	SAMN06313953	SRR5499122	ILLUMINA (HiSeq 2500)	PE					Gene expression analysis of Setaria italica B100 - Panicle Stage2 - 034-H09	https://sra-downloadb.be-md.ncbi.nlm.nih.gov/sos2/sra-pub-run-7/SRR5499122/SRR5499122.1
S.italica	B100	SRP106153	SAMN06313194	SRR5499089	ILLUMINA (HiSeq 2500)	PE					Gene expression analysis of Setaria italica B100 - Panicle Stage2 - 034-G01	https://sra-downloadb.be-md.ncbi.nlm.nih.gov/sos2/sra-pub-run-7/SRR5499089/SRR5499089.1
S.italica	B100	SRP106175	SAMN06313473	SRR5499109	ILLUMINA (HiSeq 2500)	PE					Gene expression analysis of Setaria italica B100 - Panicle Stage1 - 035-A05	https://sra-downloadb.be-md.ncbi.nlm.nih.gov/sos2/sra-pub-run-7/SRR5499109/SRR5499109.1
S.italica	B100	SRP106168	SAMN06313800	SRR5499104	ILLUMINA (HiSeq 2500)	PE					Gene expression analysis of Setaria italica B100 - Panicle Stage1 - 034-H05	https://sra-downloadb.be-md.ncbi.nlm.nih.gov/sos2/sra-pub-run-7/SRR5499104/SRR5499104.1
S.italica	B100	SRP106155	SAMN06313844	SRR5499091	ILLUMINA (HiSeq 2500)	PE					Gene expression analysis of Setaria italica B100 - Panicle Stage1 - 034-F09	https://sra-downloadb.be-md.ncbi.nlm.nih.gov/sos2/sra-pub-run-7/SRR5499091/SRR5499091.1
S.italica	B100	SRP106184	SAMN06313938	SRR5499119	ILLUMINA (HiSeq 2500)	PE					Gene expression analysis of Setaria italica B100 - Leaf 6 2wk - 034-I07	https://sra-downloadb.be-md.ncbi.nlm.nih.gov/sos2/sra-pub-run-7/SRR5499119/SRR5499119.1
S.italica	B100	SRP106156	SAMN06313743	SRR5499092	ILLUMINA (HiSeq 2500)	PE					Gene expression analysis of Setaria italica B100 - Leaf 6 2wk - 034-H03	https://sra-downloadb.be-md.ncbi.nlm.nih.gov/sos2/sra-pub-run-7/SRR5499092/SRR5499092.1
S.italica	B100	SRP106178	SAMN06313757	SRR5499113	ILLUMINA (HiSeq 2500)	PE					Gene expression analysis of Setaria italica B100 - Leaf 5 2wk - 034-I06	https://sra-downloadb.be-md.ncbi.nlm.nih.gov/sos2/sra-pub-run-7/SRR5499113/SRR5499113.1
S.italica	B100	SRP106164	SAMN06313569	SRR5499099	ILLUMINA (HiSeq 2500)	PE					Gene expression analysis of Setaria italica B100 - Leaf 5 2wk - 034-H02	https://sra-downloadb.be-md.ncbi.nlm.nih.gov/sos2/sra-pub-run-7/SRR5499099/SRR5499099.1
S.italica	B100	SRR106173	SAMN06313216	SRR5499110	ILLUMINA (HiSeq 2500)	PE					Gene expression analysis of Setaria italica B100 - Leaf 5 2wk - 034-F06	https://sra-downloadb.be-md.ncbi.nlm.nih.gov/sos2/sra-pub-run-7/SRR5499110/SRR5499110.1
S.italica	B100	SRP106179	SAMN06314080	SRR5499115	ILLUMINA (HiSeq 2500)	PE					Gene expression analysis of Setaria italica B100 - Leaf 4 2wk - 035-B02	https://sra-downloadb.be-md.ncbi.nlm.nih.gov/sos2/sra-pub-run-7/SRR5499115/SRR5499115.1
S.italica	B100	SRP106187	SAMN06313331	SRR5499124	ILLUMINA (HiSeq 2500)	PE					Gene expression analysis of Setaria italica B100 - Leaf 4 2wk - 034-H01	https://sra-downloadb.be-md.ncbi.nlm.nih.gov/sos2/sra-pub-run-7/SRR5499124/SRR5499124.1
S.italica	B100	SRP106151	SAMN06314054	SRR5499087	ILLUMINA (HiSeq 2500)	PE					Gene expression analysis of Setaria italica B100 - Leaf 4 2wk - 034-F05	https://sra-downloadb.be-md.ncbi.nlm.nih.gov/sos2/sra-pub-run-7/SRR5499087/SRR5499087.1
S.italica	B100	SRP106165	SAMN06313261	SRR5499102	ILLUMINA (HiSeq 2500)	PE					Gene expression analysis of Setaria italica B100 - Leaf 3 2wk - 034-I05	https://sra-downloadb.be-md.ncbi.nlm.nih.gov/sos2/sra-pub-run-7/SRR5499102/SRR5499102.1
S.italica	B100	SRP106176	SAMN06313427	SRR5499112	ILLUMINA (HiSeq 2500)	PE					Gene expression analysis of Setaria italica B100 - Leaf 3 2wk - 034-G09	https://sra-downloadb.be-md.ncbi.nlm.nih.gov/sos2/sra-pub-run-7/SRR5499112/SRR5499112.1
S.italica	B100	SRP016162	SAMN06313367	SRR5499097	ILLUMINA (HiSeq 2500)	PE					Gene expression analysis of Setaria italica B100 - Leaf 3 2wk - 034-F04	https://sra-downloadb.be-md.ncbi.nlm.nih.gov/sos2/sra-pub-run-7/SRR5499097/SRR5499097.1
S.italica	B100	SRP106170	SAMN06313394	SRR5499108	ILLUMINA (HiSeq 2500)	PE					Gene expression analysis of Setaria italica B100 - Leaf 2 2wk - 034-I04	https://sra-downloadb.be-md.ncbi.nlm.nih.gov/sos2/sra-pub-run-7/SRR5499108/SRR5499108.1
S.italica	B100	SRP106152	SAMN06313809	SRR5499088	ILLUMINA (HiSeq 2500)	PE					Gene expression analysis of Setaria italica B100 - Leaf 2 2wk - 034-F03	https://sra-downloadb.be-md.ncbi.nlm.nih.gov/sos2/sra-pub-run-7/SRR5499088/SRR5499088.1
S.italica	B100	SRP106163	SAMN06313282	SRR5499100	ILLUMINA (HiSeq 2500)	PE					Gene expression analysis of Setaria italica B100 - Leaf 1 2wk - 035-B01	https://sra-downloadb.be-md.ncbi.nlm.nih.gov/sos2/sra-pub-run-7/SRR5499100/SRR5499100.1
S.italica	B100	SRP106150	SAMN06313887	SRR5499085	ILLUMINA (HiSeq 2500)	PE					Gene expression analysis of Setaria italica B100 - Leaf 1 2wk - 034-F02	https://sra-downloadb.be-md.ncbi.nlm.nih.gov/sos2/sra-pub-run-7/SRR5499085/SRR5499085.1
S.italica	B100	SRP106160	SAMN06313505	SRR5499096	ILLUMINA (HiSeq 2500)	PE					Gene expression analysis of Setaria italica B100 - Germ shoot 6d - 035-A07	https://sra-downloadb.be-md.ncbi.nlm.nih.gov/sos2/sra-pub-run-7/SRR5499096/SRR5499096.1
S.italica	B100	SRP106190	SAMN06313354	SRR5499125	ILLUMINA (HiSeq 2500)	PE					Gene expression analysis of Setaria italica B100 - Germ shoot 6d - 034-I01	https://sra-downloadb.be-md.ncbi.nlm.nih.gov/sos2/sra-pub-run-7/SRR5499125/SRR5499125.1
S.italica	B100	SRP106189	SAMN06313771	SRR5499126	ILLUMINA (HiSeq 2500)	PE					Gene expression analysis of Setaria italica B100 - Germ shoot 6d - 034-G02	https://sra-downloadb.be-md.ncbi.nlm.nih.gov/sos2/sra-pub-run-7/SRR5499126/SRR5499126.1
S.italica		SRP152125	SAMN09486743	SRR7472413	ILLUMINA (HiSeq 2500)	PE					Gene expression analysis of Setaria italica - Tiller - 054-H04	https://sra-downloadb.be-md.ncbi.nlm.nih.gov/sos1/sra-pub-run-2/SRR7472413/SRR7472413.1
S.italica		SRP152119	SAMN09486744	SRR7472419	ILLUMINA (HiSeq 2500)	PE					Gene expression analysis of Setaria italica - Tiller - 054-H03	https://sra-downloadb.be-md.ncbi.nlm.nih.gov/sos1/sra-pub-run-2/SRR7472419/SRR7472419.1
S.italica		SRP152135	SAMN09486737	SRR7472403	ILLUMINA (HiSeq 2500)	PE					Gene expression analysis of Setaria italica - Tiller - 054-H02	https://sra-downloadb.be-md.ncbi.nlm.nih.gov/sos1/sra-pub-run-2/SRR7472403/SRR7472403.1
S.italica		SRP152133	SAMN09486745	SRR7472405	ILLUMINA (HiSeq 2500)	PE					Gene expression analysis of Setaria italica - Leaf 4 - 060-C09	https://sra-downloadb.be-md.ncbi.nlm.nih.gov/sos1/sra-pub-run-2/SRR7472405/SRR7472405.1
S.italica		SRP152141	SAMN09486746	SRR7472396	ILLUMINA (HiSeq 2500)	PE					Gene expression analysis of Setaria italica - Leaf 4 - 060-C08	https://sra-downloadb.be-md.ncbi.nlm.nih.gov/sos1/sra-pub-run-2/SRR7472396/SRR7472396.1
S.italica		SRP152123	SAMN09486736	SRR7472414	ILLUMINA (HiSeq 2500)	PE					Gene expression analysis of Setaria italica - Leaf 4 - 060-C07	https://sra-downloadb.be-md.ncbi.nlm.nih.gov/sos3/sra-pub-run-21/SRR7472414/SRR7472414.1
S.italica		SRP152118	SAMN09486747	SRR7472421	ILLUMINA (HiSeq 2500)	PE					Gene expression analysis of Setaria italica - Leaf 4 - 055-C05	https://sra-downloadb.be-md.ncbi.nlm.nih.gov/sos1/sra-pub-run-2/SRR7472421/SRR7472421.1
S.italica		SRP152145	SAMN09486750	SRR7472400	ILLUMINA (HiSeq 2500)	PE					Gene expression analysis of Setaria italica - Leaf 4 - 055-C04	https://sra-downloadb.be-md.ncbi.nlm.nih.gov/sos1/sra-pub-run-2/SRR7472400/SRR7472400.1
S.italica		SRP152121	SAMN09486751	SRR7472418	ILLUMINA (HiSeq 2500)	PE					Gene expression analysis of Setaria italica - Leaf 4 - 055-C03	https://sra-downloadb.be-md.ncbi.nlm.nih.gov/sos1/sra-pub-run-2/SRR7472418/SRR7472418.1
S.italica		SRP152142	SAMN09486752	SRR7472395	ILLUMINA (HiSeq 2500)	PE					Gene expression analysis of Setaria italica - Leaf 4 - 055-C02	https://sra-downloadb.be-md.ncbi.nlm.nih.gov/sos1/sra-pub-run-2/SRR7472395/SRR7472395.1
S.italica		SRP152127	SAMN09486735	SRR7472411	ILLUMINA (HiSeq 2500)	PE					Gene expression analysis of Setaria italica - Leaf 4 - 055-C01	https://sra-downloadb.be-md.ncbi.nlm.nih.gov/sos3/sra-pub-run-21/SRR7472411/SRR7472411.1
S.italica		SRP152115	SAMN09486727	SRR7472422	ILLUMINA (HiSeq 2500)	PE					Gene expression analysis of Setaria italica - Leaf 4 - 055-B09	https://sra-downloadb.be-md.ncbi.nlm.nih.gov/sos1/sra-pub-run-2/SRR7472422/SRR7472422.1
S.italica		SRP152124	SAMN09486739	SRR7472415	ILLUMINA (HiSeq 2500)	PE					Gene expression analysis of Setaria italica - Leaf 4 - 055-B08	https://sra-downloadb.be-md.ncbi.nlm.nih.gov/sos1/sra-pub-run-2/SRR7472415/SRR7472415.1
S.italica		SRP152120	SAMN09486740	SRR7472417	ILLUMINA (HiSeq 2500)	PE					Gene expression analysis of Setaria italica - Leaf 4 - 055-B07	https://sra-downloadb.be-md.ncbi.nlm.nih.gov/sos1/sra-pub-run-2/SRR7472417/SRR7472417.1
S.italica		SRP152140	SAMN09486741	SRR7472397	ILLUMINA (HiSeq 2500)	PE					Gene expression analysis of Setaria italica - Leaf 4 - 055-B06	https://sra-downloadb.be-md.ncbi.nlm.nih.gov/sos1/sra-pub-run-2/SRR7472397/SRR7472397.1
S.italica		SRP152131	SAMN09486742	SRR7472407	ILLUMINA (HiSeq 2500)	PE					Gene expression analysis of Setaria italica - Leaf 4 - 055-B05	https://sra-downloadb.be-md.ncbi.nlm.nih.gov/sos3/sra-pub-run-21/SRR7472407/SRR7472407.1
S.italica		SRP152137	SAMN09486726	SRR7472401	ILLUMINA (HiSeq 2500)	PE					Gene expression analysis of Setaria italica - Leaf 4 - 055-B04	https://sra-downloadb.be-md.ncbi.nlm.nih.gov/sos1/sra-pub-run-2/SRR7472401/SRR7472401.1
S.italica		SRP152139	SAMN09486725	SRR7472398	ILLUMINA (HiSeq 2500)	PE					Gene expression analysis of Setaria italica - Leaf 4 - 055-B03	https://sra-downloadb.be-md.ncbi.nlm.nih.gov/sos1/sra-pub-run-2/SRR7472398/SRR7472398.1
S.italica		SRP152122	SAMN09486753	SRR7472416	ILLUMINA (HiSeq 2500)	PE					Gene expression analysis of Setaria italica - Leaf 4 - 055-B02	https://sra-downloadb.be-md.ncbi.nlm.nih.gov/sos1/sra-pub-run-2/SRR7472416/SRR7472416.1
S.italica		SRP152134	SAMN09486748	SRR7472404	ILLUMINA (HiSeq 2500)	PE					Gene expression analysis of Setaria italica - Leaf 4 - 055-B01	https://sra-downloadb.be-md.ncbi.nlm.nih.gov/sos1/sra-pub-run-2/SRR7472404/SRR7472404.1
S.italica		SRP142144	SAMN09486749	SRR7472393	ILLUMINA (HiSeq 2500)	PE					Gene expression analysis of Setaria italica - Leaf 4 - 055-A09	https://sra-downloadb.be-md.ncbi.nlm.nih.gov/sos2/sra-pub-run-15/SRR7472393/SRR7472393.1
S.italica	setn146	SRP102814	SAMN06670372	SRR5398559	ILLUMINA (HiSeq 4000)	PE	leaf				Setaria italica Phenotype or Genotype	https://sra-downloadb.be-md.ncbi.nlm.nih.gov/sos2/sra-pub-run-7/SRR5398559/SRR5398559.1
S.italica	setn145	SRP102814	SAMN06670371	SRR5398621	ILLUMINA (HiSeq 4000)	PE	leaf				Setaria italica Phenotype or Genotype	https://sra-downloadb.be-md.ncbi.nlm.nih.gov/sos2/sra-pub-run-7/SRR5398621/SRR5398621.1
S.italica	setn144	SRP102814	SAMN06670370	SRR5398535	ILLUMINA (HiSeq 4000)	PE	leaf				Setaria italica Phenotype or Genotype	https://sra-downloadb.be-md.ncbi.nlm.nih.gov/sos2/sra-pub-run-7/SRR5398535/SRR5398535.1
S.italica	setn143	SRP102814	SAMN06670369	SRR5398620	ILLUMINA (HiSeq 4000)	PE	leaf				Setaria italica Phenotype or Genotype	https://sra-downloadb.be-md.ncbi.nlm.nih.gov/sos2/sra-pub-run-7/SRR5398620/SRR5398620.1
S.italica	setn142	SRP102814	SAMN06670368	SRR5398619	ILLUMINA (HiSeq 4000)	PE	leaf				Setaria italica Phenotype or Genotype	https://sra-downloadb.be-md.ncbi.nlm.nih.gov/sos2/sra-pub-run-7/SRR5398619/SRR5398619.1
S.italica	setn141	SRP102814	SAMN06670367	SRR5398618	ILLUMINA (HiSeq 4000)	PE	leaf				Setaria italica Phenotype or Genotype	https://sra-downloadb.be-md.ncbi.nlm.nih.gov/sos2/sra-pub-run-7/SRR5398618/SRR5398618.1
S.italica	setn140	SRP102814	SAMN06670366	SRR5398617	ILLUMINA (HiSeq 4000)	PE	leaf				Setaria italica Phenotype or Genotype	https://sra-downloadb.be-md.ncbi.nlm.nih.gov/sos2/sra-pub-run-7/SRR5398617/SRR5398617.1
S.italica	setn139	SRP102814	SAMN06670365	SRR5398616	ILLUMINA (HiSeq 4000)	PE	leaf				Setaria italica Phenotype or Genotype	https://sra-downloadb.be-md.ncbi.nlm.nih.gov/sos2/sra-pub-run-7/SRR5398616/SRR5398616.1
S.italica	setn138	SRP102814	SAMN06670364	SRR5398586	ILLUMINA (HiSeq 4000)	PE	leaf				Setaria italica Phenotype or Genotype	https://sra-downloadb.be-md.ncbi.nlm.nih.gov/sos2/sra-pub-run-7/SRR5398586/SRR5398586.1
S.italica	setn137	SRP102814	SAMN06670363	SRR5398615	ILLUMINA (HiSeq 4000)	PE	leaf				Setaria italica Phenotype or Genotype	https://sra-downloadb.be-md.ncbi.nlm.nih.gov/sos2/sra-pub-run-7/SRR5398615/SRR5398615.1
S.italica	setn136	SRP102814	SAMN06670362	SRR5398614	ILLUMINA (HiSeq 4000)	PE	leaf				Setaria italica Phenotype or Genotype	https://sra-downloadb.be-md.ncbi.nlm.nih.gov/sos2/sra-pub-run-7/SRR5398614/SRR5398614.1
S.italica	setn135	SRP102814	SAMN06670361	SRR5398585	ILLUMINA (HiSeq 4000)	PE	leaf				Setaria italica Phenotype or Genotype	https://sra-downloadb.be-md.ncbi.nlm.nih.gov/sos2/sra-pub-run-7/SRR5398585/SRR5398585.1
S.italica	setn134	SRP102814	SAMN06670360	SRR5398534	ILLUMINA (HiSeq 4000)	PE	leaf				Setaria italica Phenotype or Genotype	https://sra-downloadb.be-md.ncbi.nlm.nih.gov/sos2/sra-pub-run-7/SRR5398534/SRR5398534.1
S.italica	setn133	SRP102814	SAMN06670359	SRR5398613	ILLUMINA (HiSeq 4000)	PE	leaf				Setaria italica Phenotype or Genotype	https://sra-downloadb.be-md.ncbi.nlm.nih.gov/sos2/sra-pub-run-7/SRR5398613/SRR5398613.1
S.italica	setn132	SRP102814	SAMN06670358	SRR9358612	ILLUMINA (HiSeq 4000)	PE	leaf				Setaria italica Phenotype or Genotype	https://sra-downloadb.be-md.ncbi.nlm.nih.gov/sos2/sra-pub-run-7/SRR5398612/SRR5398612.1
S.italica	setn131	SRP102814	SAMN06670357	SRR5398611	ILLUMINA (HiSeq 4000)	PE	leaf				Setaria italica Phenotype or Genotype	https://sra-downloadb.be-md.ncbi.nlm.nih.gov/sos2/sra-pub-run-7/SRR5398611/SRR5398611.1
S.italica	setn130	SRP102814	SAMN06670356	SRR5398610	ILLUMINA (HiSeq 4000)	PE	leaf				Setaria italica Phenotype or Genotype	https://sra-downloadb.be-md.ncbi.nlm.nih.gov/sos2/sra-pub-run-7/SRR5398610/SRR5398610.1
S.italica	setn129	SRP102814	SAMN06670355	SRR5398556	ILLUMINA (HiSeq 4000)	PE	leaf				Setaria italica Phenotype or Genotype	https://sra-downloadb.be-md.ncbi.nlm.nih.gov/sos2/sra-pub-run-7/SRR5398556/SRR5398556.1
S.italica	setn128	SRP102814	SAMN06670354	SRR5398533	ILLUMINA (HiSeq 4000)	PE	leaf				Setaria italica Phenotype or Genotype	https://sra-downloadb.be-md.ncbi.nlm.nih.gov/sos2/sra-pub-run-7/SRR5398533/SRR5398533.1
S.italica	setn127	SRP102814	SAMN06670353	SRR5398608	ILLUMINA (HiSeq 4000)	PE	leaf				Setaria italica Phenotype or Genotype	https://sra-downloadb.be-md.ncbi.nlm.nih.gov/sos2/sra-pub-run-7/SRR5398608/SRR5398608.1
S.italica	setn126	SRP102814	SAMN06670352	SRR5398607	ILLUMINA (HiSeq 4000)	PE	leaf				Setaria italica Phenotype or Genotype	https://sra-downloadb.be-md.ncbi.nlm.nih.gov/sos2/sra-pub-run-7/SRR5398607/SRR5398607.1
S.italica	setn125	SRP102814	SAMN06670351	SRR5398606	ILLUMINA (HiSeq 4000)	PE	leaf				Setaria italica Phenotype or Genotype	https://sra-downloadb.be-md.ncbi.nlm.nih.gov/sos2/sra-pub-run-7/SRR5398606/SRR5398606.1
S.italica	setn124	SRP102814	SAMN06670350	SRR5398555	ILLUMINA (HiSeq 4000)	PE	leaf				Setaria italica Phenotype or Genotype	https://sra-downloadb.be-md.ncbi.nlm.nih.gov/sos2/sra-pub-run-7/SRR5398555/SRR5398555.1
S.italica	setn123	SRP102814	SAMN06670349	SRR5398506	ILLUMINA (HiSeq 4000)	PE	leaf				Setaria italica Phenotype or Genotype	https://sra-downloadb.be-md.ncbi.nlm.nih.gov/sos2/sra-pub-run-7/SRR5398506/SRR5398506.1
S.italica	setn122	SRP102814	SAMN06670348	SRR5398584	ILLUMINA (HiSeq 4000)	PE	leaf				Setaria italica Phenotype or Genotype	https://sra-downloadb.be-md.ncbi.nlm.nih.gov/sos2/sra-pub-run-7/SRR5398584/SRR5398584.1
S.italica	setn121	SRP102814	SAMN06670347	SRR5398554	ILLUMINA (HiSeq 4000)	PE	leaf				Setaria italica Phenotype or Genotype	https://sra-downloadb.be-md.ncbi.nlm.nih.gov/sos2/sra-pub-run-7/SRR5398554/SRR5398554.1
S.italica	setn120	SRP102814	SAMN06670346	SRR5398605	ILLUMINA (HiSeq 4000)	PE	leaf				Setaria italica Phenotype or Genotype	https://sra-downloadb.be-md.ncbi.nlm.nih.gov/sos2/sra-pub-run-7/SRR5398605/SRR5398605.1
S.italica	setn119	SRP102814	SAMN06670345	SRR5398583	ILLUMINA (HiSeq 4000)	PE	leaf				Setaria italica Phenotype or Genotype	https://sra-downloadb.be-md.ncbi.nlm.nih.gov/sos2/sra-pub-run-7/SRR5398583/SRR5398583.1
S.italica	setn118	SRP102814	SAMN06670344	SRR5398553	ILLUMINA (HiSeq 4000)	PE	leaf				Setaria italica Phenotype or Genotype	https://sra-downloadb.be-md.ncbi.nlm.nih.gov/sos2/sra-pub-run-7/SRR5398553/SRR5398553.1
S.italica	setn117	SRP102814	SAMN06670343	SRR5398604	ILLUMINA (HiSeq 4000)	PE	leaf				Setaria italica Phenotype or Genotype	https://sra-downloadb.be-md.ncbi.nlm.nih.gov/sos2/sra-pub-run-7/SRR5398604/SRR5398604.1
S.italica	setn116	SRP102814	SAMN06670342	SRR5398603	ILLUMINA (HiSeq 4000)	PE	leaf				Setaria italica Phenotype or Genotype	https://sra-downloadb.be-md.ncbi.nlm.nih.gov/sos2/sra-pub-run-7/SRR5398603/SRR5398603.1
S.italica	setn115	SRP102814	SAMN06670341	SRR5398505	ILLUMINA (HiSeq 4000)	PE	leaf				Setaria italica Phenotype or Genotype	https://sra-downloadb.be-md.ncbi.nlm.nih.gov/sos2/sra-pub-run-7/SRR5398505/SRR5398505.1
S.italica	setn114	SRP102814	SAMN06670340	SRR5398602	ILLUMINA (HiSeq 4000)	PE	leaf				Setaria italica Phenotype or Genotype	https://sra-downloadb.be-md.ncbi.nlm.nih.gov/sos2/sra-pub-run-7/SRR5398602/SRR5398602.1
S.italica	setn113	SRP102814	SAMN06670339	SRR5398582	ILLUMINA (HiSeq 4000)	PE	leaf				Setaria italica Phenotype or Genotype	https://sra-downloadb.be-md.ncbi.nlm.nih.gov/sos2/sra-pub-run-7/SRR5398582/SRR5398582.1
S.italica	setn112	SRP102814	SAMN06670338	SRR5398581	ILLUMINA (HiSeq 4000)	PE	leaf				Setaria italica Phenotype or Genotype	https://sra-downloadb.be-md.ncbi.nlm.nih.gov/sos2/sra-pub-run-7/SRR5398581/SRR5398581.1
S.italica	setn111	SRP102814	SAMN06670337	SRR5398601	ILLUMINA (HiSeq 4000)	PE	leaf				Setaria italica Phenotype or Genotype	https://sra-downloadb.be-md.ncbi.nlm.nih.gov/sos2/sra-pub-run-7/SRR5398601/SRR5398601.1
S.italica	setn110	SRP102814	SAMN06670336	SRR5398551	ILLUMINA (HiSeq 4000)	PE	leaf				Setaria italica Phenotype or Genotype	https://sra-downloadb.be-md.ncbi.nlm.nih.gov/sos2/sra-pub-run-7/SRR5398551/SRR5398551.1
S.italica	setn109	SRP102814	SAMN06670335	SRR5398580	ILLUMINA (HiSeq 4000)	PE	leaf				Setaria italica Phenotype or Genotype	https://sra-downloadb.be-md.ncbi.nlm.nih.gov/sos2/sra-pub-run-7/SRR5398580/SRR5398580.1
S.italica	setn108	SRP102814	SAMN06670334	SRR5398579	ILLUMINA (HiSeq 4000)	PE	leaf				Setaria italica Phenotype or Genotype	https://sra-downloadb.be-md.ncbi.nlm.nih.gov/sos2/sra-pub-run-7/SRR5398579/SRR5398579.1
S.italica	setn107	SRP102814	SAMN06670333	SRR5398600	ILLUMINA (HiSeq 4000)	PE	leaf				Setaria italica Phenotype or Genotype	https://sra-downloadb.be-md.ncbi.nlm.nih.gov/sos2/sra-pub-run-7/SRR5398600/SRR5398600.1
S.italica	setn106	SRP102814	SAMN06670332	SRR5398504	ILLUMINA (HiSeq 4000)	PE	leaf				Setaria italica Phenotype or Genotype	https://sra-downloadb.be-md.ncbi.nlm.nih.gov/sos2/sra-pub-run-7/SRR5398504/SRR5398504.1
S.italica	setn105	SRP102814	SAMN06670331	SRR5398578	ILLUMINA (HiSeq 4000)	PE	leaf				Setaria italica Phenotype or Genotype	https://sra-downloadb.be-md.ncbi.nlm.nih.gov/sos2/sra-pub-run-7/SRR5398578/SRR5398578.1
S.italica	setn104	SRP102814	SAMN06670330	SRR5398577	ILLUMINA (HiSeq 4000)	PE	leaf				Setaria italica Phenotype or Genotype	https://sra-downloadb.be-md.ncbi.nlm.nih.gov/sos2/sra-pub-run-7/SRR5398577/SRR5398577.1
S.italica	setn103	SRP102814	SAMN06670329	SRR5398599	ILLUMINA (HiSeq 4000)	PE	leaf				Setaria italica Phenotype or Genotype	https://sra-downloadb.be-md.ncbi.nlm.nih.gov/sos2/sra-pub-run-7/SRR5398599/SRR5398599.1
S.italica	setn102	SRP102814	SAMN06670328	SRR5398576	ILLUMINA (HiSeq 4000)	PE	leaf				Setaria italica Phenotype or Genotype	https://sra-downloadb.be-md.ncbi.nlm.nih.gov/sos2/sra-pub-run-7/SRR5398576/SRR5398576.1
S.italica	setn101	SRP102814	SAMN06670327	SRR5398530	ILLUMINA (HiSeq 4000)	PE	leaf				Setaria italica Phenotype or Genotype	https://sra-downloadb.be-md.ncbi.nlm.nih.gov/sos2/sra-pub-run-7/SRR5398530/SRR5398530.1
S.italica	setn100	SRP102814	SAMN06670326	SRR5398529	ILLUMINA (HiSeq 4000)	PE	leaf				Setaria italica Phenotype or Genotype	https://sra-downloadb.be-md.ncbi.nlm.nih.gov/sos2/sra-pub-run-7/SRR5398529/SRR5398529.1
S.italica	setn099	SRP102814	SAMN06670325	SRR5398575	ILLUMINA (HiSeq 4000)	PE	leaf				Setaria italica Phenotype or Genotype	https://sra-downloadb.be-md.ncbi.nlm.nih.gov/sos2/sra-pub-run-7/SRR5398575/SRR5398575.1
S.italica	setn098	SRP102814	SAMN06670324	SRR5398478	ILLUMINA (HiSeq 4000)	PE	leaf				Setaria italica Phenotype or Genotype	https://sra-downloadb.be-md.ncbi.nlm.nih.gov/sos2/sra-pub-run-7/SRR5398478/SRR5398478.1
S.italica	setn097	SRP102814	SAMN06670323	SRR5398477	ILLUMINA (HiSeq 4000)	PE	leaf				Setaria italica Phenotype or Genotype	https://sra-downloadb.be-md.ncbi.nlm.nih.gov/sos2/sra-pub-run-7/SRR5398477/SRR5398477.1
S.italica	setn096	SRP102814	SAMN06670322	SRR5398528	ILLUMINA (HiSeq 4000)	PE	leaf				Setaria italica Phenotype or Genotype	https://sra-downloadb.be-md.ncbi.nlm.nih.gov/sos2/sra-pub-run-7/SRR5398528/SRR5398528.1
S.italica	setn095	SRP102814	SAMN06670321	SRR5398527	ILLUMINA (HiSeq 4000)	PE	leaf				Setaria italica Phenotype or Genotype	https://sra-downloadb.be-md.ncbi.nlm.nih.gov/sos2/sra-pub-run-7/SRR5398527/SRR5398527.1
S.italica	setn094	SRP102814	SAMN06670320	SRR5398500	ILLUMINA (HiSeq 4000)	PE	leaf				Setaria italica Phenotype or Genotype	https://sra-downloadb.be-md.ncbi.nlm.nih.gov/sos2/sra-pub-run-7/SRR5398500/SRR5398500.1
S.italica	setn093	SRP102814	SAMN06670319	SRR5398550	ILLUMINA (HiSeq 4000)	PE	leaf				Setaria italica Phenotype or Genotype	https://sra-downloadb.be-md.ncbi.nlm.nih.gov/sos2/sra-pub-run-7/SRR5398550/SRR5398550.1
S.italica	setn092	SRP102814	SAMN06670318	SRR5398526	ILLUMINA (HiSeq 4000)	PE	leaf				Setaria italica Phenotype or Genotype	https://sra-downloadb.be-md.ncbi.nlm.nih.gov/sos2/sra-pub-run-7/SRR5398526/SRR5398526.1
S.italica	setn091	SRP102814	SAMN06670317	SRR5398499	ILLUMINA (HiSeq 4000)	PE	leaf				Setaria italica Phenotype or Genotype	https://sra-downloadb.be-md.ncbi.nlm.nih.gov/sos2/sra-pub-run-7/SRR5398499/SRR5398499.1
S.italica	setn090	SRP102814	SAMN06670316	SRR5398574	ILLUMINA (HiSeq 4000)	PE	leaf				Setaria italica Phenotype or Genotype	https://sra-downloadb.be-md.ncbi.nlm.nih.gov/sos2/sra-pub-run-7/SRR5398574/SRR5398574.1
S.italica	setn089	SRP102814	SAMN06670315	SRR5398598	ILLUMINA (HiSeq 4000)	PE	leaf				Setaria italica Phenotype or Genotype	https://sra-downloadb.be-md.ncbi.nlm.nih.gov/sos2/sra-pub-run-7/SRR5398598/SRR5398598.1
S.italica	setn088	SRP102814	SAMN06670314	SRR5398597	ILLUMINA (HiSeq 4000)	PE	leaf				Setaria italica Phenotype or Genotype	https://sra-downloadb.be-md.ncbi.nlm.nih.gov/sos2/sra-pub-run-7/SRR5398597/SRR5398597.1
S.italica	setn087	SRP102814	SAMN06670313	SRR5398596	ILLUMINA (HiSeq 4000)	PE	leaf				Setaria italica Phenotype or Genotype	https://sra-downloadb.be-md.ncbi.nlm.nih.gov/sos2/sra-pub-run-7/SRR5398596/SRR5398596.1
S.italica	setn086	SRP102814	SAMN06670312	SRR5398524	ILLUMINA (HiSeq 4000)	PE	leaf				Setaria italica Phenotype or Genotype	https://sra-downloadb.be-md.ncbi.nlm.nih.gov/sos2/sra-pub-run-7/SRR5398524/SRR5398524.1
S.italica	setn085	SRP102814	SAMN06670311	SRR5398498	ILLUMINA (HiSeq 4000)	PE	leaf				Setaria italica Phenotype or Genotype	https://sra-downloadb.be-md.ncbi.nlm.nih.gov/sos2/sra-pub-run-7/SRR5398498/SRR5398498.1
S.italica	setn084	SRP102814	SAMN06670310	SRR5398622	ILLUMINA (HiSeq 4000)	PE	leaf				Setaria italica Phenotype or Genotype	https://sra-downloadb.be-md.ncbi.nlm.nih.gov/sos2/sra-pub-run-7/SRR5398622/SRR5398622.1
S.italica	setn083	SRP102814	SAMN06670309	SRR5398497	ILLUMINA (HiSeq 4000)	PE	leaf				Setaria italica Phenotype or Genotype	https://sra-downloadb.be-md.ncbi.nlm.nih.gov/sos2/sra-pub-run-7/SRR5398497/SRR5398497.1
S.italica	setn082	SRP102814	SAMN06670308	SRR5398523	ILLUMINA (HiSeq 4000)	PE	leaf				Setaria italica Phenotype or Genotype	https://sra-downloadb.be-md.ncbi.nlm.nih.gov/sos2/sra-pub-run-7/SRR5398523/SRR5398523.1
S.italica	setn081	SRP102814	SAMN06670307	SRR5398595	ILLUMINA (HiSeq 4000)	PE	leaf				Setaria italica Phenotype or Genotype	https://sra-downloadb.be-md.ncbi.nlm.nih.gov/sos2/sra-pub-run-7/SRR5398595/SRR5398595.1
S.italica	setn080	SRP102814	SAMN06670306	SRR5398549	ILLUMINA (HiSeq 4000)	PE	leaf				Setaria italica Phenotype or Genotype	https://sra-downloadb.be-md.ncbi.nlm.nih.gov/sos2/sra-pub-run-7/SRR5398549/SRR5398549.1
S.italica	setn079	SRP102814	SAMN06670305	SRR5398594	ILLUMINA (HiSeq 4000)	PE	leaf				Setaria italica Phenotype or Genotype	https://sra-downloadb.be-md.ncbi.nlm.nih.gov/sos2/sra-pub-run-7/SRR5398594/SRR5398594.1
S.italica	setn078	SRP102814	SAMN06670304	SRR5398522	ILLUMINA (HiSeq 4000)	PE	leaf				Setaria italica Phenotype or Genotype	https://sra-downloadb.be-md.ncbi.nlm.nih.gov/sos2/sra-pub-run-7/SRR5398522/SRR5398522.1
S.italica	setn077	SRP102814	SAMN06670303	SRR5398573	ILLUMINA (HiSeq 4000)	PE	leaf				Setaria italica Phenotype or Genotype	https://sra-downloadb.be-md.ncbi.nlm.nih.gov/sos2/sra-pub-run-7/SRR5398573/SRR5398573.1
S.italica	setn076	SRP102814	SAMN06670302	SRR5398521	ILLUMINA (HiSeq 4000)	PE	leaf				Setaria italica Phenotype or Genotype	https://sra-downloadb.be-md.ncbi.nlm.nih.gov/sos2/sra-pub-run-7/SRR5398521/SRR5398521.1
S.italica	setn075	SRP102814	SAMN06670301	SRR5398520	ILLUMINA (HiSeq 4000)	PE	leaf				Setaria italica Phenotype or Genotype	https://sra-downloadb.be-md.ncbi.nlm.nih.gov/sos2/sra-pub-run-7/SRR5398520/SRR5398520.1
[truncated: 2,686 more rows]
